# Supplementary material for: Diversity of the lysozyme fold: structure of the catalytic domain from an unusual endolysin encoded by phage Enc34
Source: Sci Rep. 2022 Mar 23;12:5005. doi: 10.1038/s41598-022-08765-1 (PMC8943055; doi:10.1038/s41598-022-08765-1)
Supplement: Supplementary file 1 — Supplementary Table S1. [file 41598_2022_8765_MOESM1_ESM.xlsx]

## Sheet: Lysozyme_E_coli
Time, min/Enzyme, ug	0 (PBS)	0 (PBS)	0 (PBS)	0.1	0.1	0.1	0.15	0.15	0.15	0.2	0.2	0.2	0.25	0.25	0.25	0.3	0.3	0.3	0.35	0.35	0.35	0.4	0.4	0.4	0.45	0.45	0.45	0.5	0.5	0.5	0.75	0.75	0.75	1	1	1	2	2	2	3	3	3	4	4	4	5	5	5
0	0.430473	0.433473	0.429473	0.435473	0.421473	0.425473	0.422473	0.417473	0.426473	0.424473	0.425473	0.426473	0.423473	0.423473	0.425473	0.424473	0.424473	0.421473	0.417473	0.421473	0.422473	0.420473	0.419473	0.425473	0.427473	0.429473	0.430473	0.427473	0.423473	0.433473	0.426473	0.423473	0.425473	0.424473	0.425473	0.425473	0.425473	0.423473	0.425473	0.424473	0.426473	0.422473	0.422473	0.423473	0.435473	0.426473	0.426473	0.430473
1.91667	0.429473	0.420473	0.424473	0.420473	0.401473	0.414473	0.384473	0.387473	0.413473	0.382473	0.394473	0.398473	0.372473	0.374473	0.395473	0.366473	0.378473	0.378473	0.347473	0.346473	0.361473	0.333473	0.324473	0.358473	0.378473	0.411473	0.404473	0.366473	0.383473	0.403473	0.347473	0.364473	0.400473	0.335473	0.355473	0.368473	0.293473	0.308473	0.324473	0.266473	0.299473	0.306473	0.252473	0.286473	0.280473	0.248473	0.257473	0.274473
4.91667	0.426473	0.415473	0.422473	0.394473	0.363473	0.378473	0.342473	0.337473	0.360473	0.331473	0.339473	0.343473	0.314473	0.302473	0.338473	0.303473	0.299473	0.312473	0.285473	0.278473	0.296473	0.272473	0.266473	0.289473	0.289473	0.304473	0.298473	0.285473	0.281473	0.291473	0.260473	0.262473	0.275473	0.249473	0.258473	0.254473	0.230473	0.232473	0.225473	0.222473	0.221473	0.218473	0.206473	0.227473	0.212473	0.212473	0.205473	0.206473
7.91667	0.421473	0.412473	0.421473	0.367473	0.335473	0.351473	0.319473	0.304473	0.329473	0.295473	0.302473	0.307473	0.276473	0.271473	0.297473	0.263473	0.258473	0.273473	0.257473	0.243473	0.260473	0.245473	0.239473	0.256473	0.249473	0.253473	0.252473	0.247473	0.239473	0.246473	0.230473	0.233473	0.239473	0.220473	0.228473	0.227473	0.207473	0.207473	0.202473	0.200473	0.204473	0.199473	0.193473	0.196473	0.193473	0.194473	0.189473	0.189473
10.9167	0.421473	0.418473	0.421473	0.343473	0.322473	0.336473	0.302473	0.279473	0.305473	0.268473	0.273473	0.278473	0.252473	0.247473	0.268473	0.244473	0.239473	0.245473	0.236473	0.227473	0.241473	0.228473	0.225473	0.236473	0.229473	0.228473	0.233473	0.228473	0.219473	0.227473	0.212473	0.214473	0.219473	0.204473	0.212473	0.208473	0.200473	0.199473	0.188473	0.189473	0.192473	0.187473	0.184473	0.187473	0.180473	0.182473	0.178473	0.177473
13.9167	0.420473	0.417473	0.417473	0.324473	0.311473	0.325473	0.290473	0.260473	0.283473	0.250473	0.277473	0.261473	0.234473	0.235473	0.248473	0.233473	0.228473	0.229473	0.223473	0.219473	0.228473	0.215473	0.216473	0.223473	0.215473	0.214473	0.218473	0.214473	0.206473	0.215473	0.205473	0.203473	0.207473	0.196473	0.203473	0.196473	0.189473	0.191473	0.178473	0.180473	0.184473	0.179473	0.178473	0.178473	0.171473	0.174473	0.170473	0.168473
16.9167	0.419473	0.414473	0.413473	0.306473	0.301473	0.311473	0.281473	0.247473	0.268473	0.241473	0.243473	0.243473	0.224473	0.225473	0.233473	0.224473	0.215473	0.219473	0.213473	0.215473	0.219473	0.204473	0.207473	0.211473	0.204473	0.203473	0.207473	0.204473	0.198473	0.202473	0.197473	0.195473	0.196473	0.189473	0.195473	0.187473	0.181473	0.183473	0.172473	0.172473	0.177473	0.171473	0.172473	0.170473	0.166473	0.166473	0.162473	0.161473
19.9167	0.415473	0.412473	0.410473	0.291473	0.291473	0.299473	0.266473	0.236473	0.252473	0.231473	0.224473	0.230473	0.215473	0.216473	0.223473	0.215473	0.212473	0.211473	0.205473	0.210473	0.210473	0.195473	0.201473	0.202473	0.195473	0.195473	0.196473	0.198473	0.192473	0.194473	0.188473	0.188473	0.186473	0.185473	0.189473	0.180473	0.176473	0.176473	0.166473	0.167473	0.168473	0.165473	0.165473	0.165473	0.159473	0.158473	0.156473	0.153473
22.9167	0.411473	0.408473	0.406473	0.278473	0.279473	0.285473	0.249473	0.230473	0.241473	0.221473	0.214473	0.220473	0.208473	0.206473	0.214473	0.207473	0.203473	0.204473	0.196473	0.203473	0.202473	0.185473	0.195473	0.193473	0.187473	0.187473	0.186473	0.192473	0.186473	0.186473	0.183473	0.180473	0.179473	0.175473	0.181473	0.173473	0.170473	0.169473	0.160473	0.162473	0.162473	0.159473	0.158473	0.158473	0.154473	0.151473	0.149473	0.146473
25.9167	0.406473	0.402473	0.402473	0.265473	0.266473	0.271473	0.235473	0.219473	0.229473	0.212473	0.205473	0.211473	0.201473	0.199473	0.204473	0.198473	0.194473	0.196473	0.188473	0.196473	0.193473	0.177473	0.183473	0.185473	0.180473	0.179473	0.177473	0.187473	0.181473	0.179473	0.175473	0.174473	0.172473	0.171473	0.175473	0.167473	0.164473	0.164473	0.156473	0.157473	0.158473	0.154473	0.152473	0.152473	0.148473	0.145473	0.143473	0.140473
28.9167	0.402473	0.398473	0.399473	0.253473	0.252473	0.257473	0.221473	0.210473	0.220473	0.202473	0.202473	0.203473	0.193473	0.194473	0.197473	0.190473	0.188473	0.190473	0.181473	0.188473	0.184473	0.170473	0.175473	0.177473	0.173473	0.172473	0.169473	0.181473	0.176473	0.172473	0.172473	0.168473	0.166473	0.166473	0.170473	0.161473	0.159473	0.159473	0.150473	0.152473	0.152473	0.148473	0.147473	0.147473	0.142473	0.139473	0.137473	0.134473
31.9167	0.397473	0.394473	0.394473	0.241473	0.239473	0.244473	0.209473	0.200473	0.211473	0.193473	0.192473	0.196473	0.186473	0.187473	0.191473	0.183473	0.182473	0.183473	0.174473	0.181473	0.177473	0.163473	0.168473	0.170473	0.167473	0.165473	0.162473	0.174473	0.170473	0.165473	0.165473	0.163473	0.160473	0.161473	0.164473	0.156473	0.155473	0.154473	0.146473	0.148473	0.147473	0.144473	0.142473	0.141473	0.138473	0.134473	0.132473	0.129473
34.9167	0.394473	0.391473	0.391473	0.230473	0.227473	0.233473	0.197473	0.191473	0.202473	0.185473	0.188473	0.190473	0.180473	0.183473	0.185473	0.176473	0.176473	0.176473	0.168473	0.173473	0.172473	0.157473	0.162473	0.165473	0.161473	0.159473	0.156473	0.168473	0.164473	0.159473	0.161473	0.159473	0.155473	0.156473	0.159473	0.150473	0.150473	0.149473	0.141473	0.144473	0.142473	0.139473	0.138473	0.137473	0.133473	0.130473	0.128473	0.124473
37.9167	0.390473	0.387473	0.387473	0.220473	0.218473	0.223473	0.188473	0.185473	0.196473	0.179473	0.184473	0.184473	0.174473	0.177473	0.181473	0.170473	0.172473	0.172473	0.163473	0.167473	0.167473	0.152473	0.157473	0.160473	0.155473	0.153473	0.150473	0.164473	0.159473	0.154473	0.156473	0.154473	0.150473	0.152473	0.156473	0.146473	0.146473	0.145473	0.137473	0.139473	0.138473	0.134473	0.133473	0.134473	0.128473	0.126473	0.123473	0.120473
40.9167	0.386473	0.384473	0.383473	0.211473	0.209473	0.213473	0.181473	0.180473	0.191473	0.172473	0.177473	0.179473	0.168473	0.172473	0.176473	0.165473	0.166473	0.167473	0.157473	0.162473	0.164473	0.147473	0.158473	0.155473	0.149473	0.148473	0.145473	0.158473	0.154473	0.148473	0.152473	0.150473	0.145473	0.147473	0.150473	0.141473	0.143473	0.141473	0.133473	0.136473	0.135473	0.131473	0.130473	0.130473	0.124473	0.122473	0.120473	0.116473
43.9167	0.383473	0.380473	0.381473	0.203473	0.199473	0.205473	0.173473	0.175473	0.183473	0.167473	0.173473	0.174473	0.163473	0.168473	0.171473	0.160473	0.163473	0.164473	0.153473	0.158473	0.159473	0.143473	0.148473	0.151473	0.145473	0.144473	0.140473	0.153473	0.149473	0.143473	0.148473	0.147473	0.141473	0.143473	0.147473	0.137473	0.139473	0.138473	0.129473	0.132473	0.131473	0.127473	0.127473	0.127473	0.121473	0.119473	0.117473	0.113473
46.9167	0.380473	0.377473	0.378473	0.195473	0.191473	0.197473	0.168473	0.169473	0.179473	0.162473	0.169473	0.170473	0.159473	0.164473	0.167473	0.155473	0.158473	0.159473	0.149473	0.154473	0.155473	0.139473	0.144473	0.147473	0.141473	0.139473	0.136473	0.149473	0.145473	0.139473	0.145473	0.143473	0.137473	0.140473	0.143473	0.133473	0.136473	0.135473	0.125473	0.128473	0.128473	0.124473	0.124473	0.124473	0.118473	0.117473	0.114473	0.111473
49.9167	0.376473	0.373473	0.374473	0.188473	0.184473	0.189473	0.163473	0.165473	0.174473	0.158473	0.166473	0.165473	0.154473	0.160473	0.163473	0.151473	0.155473	0.155473	0.145473	0.151473	0.151473	0.136473	0.140473	0.143473	0.136473	0.135473	0.132473	0.145473	0.141473	0.135473	0.141473	0.139473	0.133473	0.137473	0.140473	0.130473	0.133473	0.132473	0.122473	0.127473	0.125473	0.121473	0.121473	0.121473	0.115473	0.114473	0.111473	0.108473
52.9167	0.373473	0.370473	0.371473	0.181473	0.178473	0.183473	0.158473	0.161473	0.169473	0.153473	0.161473	0.161473	0.150473	0.156473	0.160473	0.147473	0.152473	0.152473	0.141473	0.148473	0.148473	0.132473	0.137473	0.139473	0.133473	0.131473	0.129473	0.141473	0.137473	0.131473	0.138473	0.136473	0.130473	0.134473	0.137473	0.127473	0.130473	0.129473	0.119473	0.123473	0.122473	0.118473	0.119473	0.119473	0.113473	0.111473	0.109473	0.105473
55.9167	0.370473	0.367473	0.368473	0.175473	0.173473	0.177473	0.154473	0.157473	0.165473	0.149473	0.157473	0.158473	0.146473	0.153473	0.156473	0.144473	0.148473	0.148473	0.138473	0.144473	0.144473	0.129473	0.134473	0.136473	0.129473	0.128473	0.125473	0.138473	0.133473	0.128473	0.136473	0.132473	0.126473	0.130473	0.134473	0.124473	0.127473	0.126473	0.116473	0.121473	0.120473	0.116473	0.117473	0.116473	0.111473	0.109473	0.107473	0.103473
58.9167	0.367473	0.364473	0.365473	0.170473	0.168473	0.171473	0.150473	0.154473	0.163473	0.146473	0.154473	0.155473	0.143473	0.150473	0.153473	0.141473	0.145473	0.145473	0.135473	0.141473	0.141473	0.126473	0.131473	0.133473	0.126473	0.125473	0.122473	0.135473	0.130473	0.125473	0.133473	0.130473	0.124473	0.128473	0.131473	0.121473	0.125473	0.124473	0.114473	0.118473	0.117473	0.114473	0.114473	0.114473	0.109473	0.107473	0.105473	0.101473
61.9167	0.363473	0.361473	0.362473	0.164473	0.163473	0.166473	0.146473	0.150473	0.158473	0.142473	0.151473	0.151473	0.140473	0.147473	0.150473	0.138473	0.142473	0.142473	0.132473	0.138473	0.139473	0.123473	0.129473	0.130473	0.123473	0.121473	0.119473	0.132473	0.127473	0.122473	0.130473	0.127473	0.121473	0.125473	0.129473	0.119473	0.123473	0.122473	0.112473	0.116473	0.115473	0.112473	0.113473	0.112473	0.107473	0.106473	0.103473	0.100473
64.9167	0.360473	0.358473	0.359473	0.160473	0.159473	0.162473	0.143473	0.146473	0.155473	0.139473	0.147473	0.148473	0.138473	0.144473	0.147473	0.135473	0.139473	0.139473	0.129473	0.136473	0.136473	0.120473	0.126473	0.127473	0.121473	0.119473	0.116473	0.129473	0.125473	0.119473	0.127473	0.125473	0.119473	0.123473	0.127473	0.117473	0.121473	0.119473	0.111473	0.114473	0.113473	0.110473	0.111473	0.110473	0.105473	0.104473	0.101473	0.0984731
67.9167	0.357473	0.355473	0.356473	0.155473	0.154473	0.157473	0.140473	0.143473	0.152473	0.136473	0.144473	0.145473	0.134473	0.141473	0.145473	0.133473	0.136473	0.136473	0.127473	0.133473	0.133473	0.118473	0.123473	0.124473	0.118473	0.116473	0.114473	0.126473	0.122473	0.117473	0.125473	0.123473	0.116473	0.121473	0.124473	0.115473	0.119473	0.117473	0.109473	0.112473	0.112473	0.109473	0.109473	0.108473	0.104473	0.102473	0.100473	0.0974731
70.9167	0.354473	0.352473	0.353473	0.151473	0.151473	0.153473	0.137473	0.139473	0.148473	0.134473	0.142473	0.143473	0.132473	0.138473	0.142473	0.130473	0.133473	0.134473	0.125473	0.131473	0.131473	0.116473	0.121473	0.122473	0.116473	0.114473	0.112473	0.124473	0.120473	0.114473	0.123473	0.120473	0.115473	0.119473	0.122473	0.113473	0.117473	0.116473	0.107473	0.110473	0.110473	0.107473	0.108473	0.107473	0.103473	0.101473	0.0984731	0.0954731
73.9167	0.351473	0.350473	0.350473	0.147473	0.147473	0.150473	0.134473	0.137473	0.145473	0.131473	0.139473	0.140473	0.130473	0.136473	0.139473	0.128473	0.131473	0.131473	0.123473	0.128473	0.129473	0.113473	0.119473	0.120473	0.114473	0.112473	0.110473	0.122473	0.118473	0.112473	0.121473	0.119473	0.113473	0.117473	0.120473	0.111473	0.115473	0.114473	0.105473	0.108473	0.108473	0.106473	0.106473	0.105473	0.101473	0.0994731	0.0974731	0.0944731
76.9167	0.348473	0.347473	0.347473	0.142473	0.143473	0.146473	0.131473	0.134473	0.143473	0.129473	0.136473	0.138473	0.127473	0.134473	0.137473	0.125473	0.129473	0.129473	0.121473	0.126473	0.126473	0.111473	0.117473	0.117473	0.112473	0.110473	0.108473	0.120473	0.116473	0.110473	0.119473	0.116473	0.111473	0.115473	0.119473	0.110473	0.113473	0.113473	0.103473	0.107473	0.107473	0.104473	0.105473	0.104473	0.100473	0.0984731	0.0964731	0.0934731
79.9167	0.345473	0.344473	0.344473	0.139473	0.140473	0.142473	0.129473	0.132473	0.140473	0.126473	0.134473	0.136473	0.125473	0.131473	0.135473	0.123473	0.126473	0.127473	0.119473	0.124473	0.124473	0.109473	0.115473	0.116473	0.110473	0.108473	0.106473	0.118473	0.114473	0.109473	0.118473	0.115473	0.109473	0.113473	0.117473	0.108473	0.112473	0.111473	0.102473	0.106473	0.106473	0.103473	0.104473	0.103473	0.0994731	0.0974731	0.0954731	0.0924731
82.9167	0.342473	0.342473	0.341473	0.136473	0.138473	0.139473	0.126473	0.130473	0.137473	0.124473	0.132473	0.133473	0.123473	0.130473	0.132473	0.121473	0.124473	0.125473	0.117473	0.122473	0.122473	0.108473	0.113473	0.114473	0.108473	0.106473	0.104473	0.116473	0.112473	0.107473	0.116473	0.113473	0.108473	0.112473	0.116473	0.107473	0.111473	0.110473	0.101473	0.104473	0.104473	0.102473	0.103473	0.101473	0.0984731	0.0964731	0.0934731	0.0914731
85.9167	0.339473	0.339473	0.339473	0.133473	0.135473	0.136473	0.124473	0.127473	0.136473	0.122473	0.130473	0.131473	0.121473	0.127473	0.131473	0.119473	0.123473	0.123473	0.115473	0.121473	0.121473	0.106473	0.112473	0.112473	0.106473	0.105473	0.103473	0.114473	0.110473	0.105473	0.114473	0.112473	0.106473	0.110473	0.115473	0.105473	0.109473	0.109473	0.100473	0.103473	0.103473	0.101473	0.101473	0.100473	0.0974731	0.0954731	0.0924731	0.0904731
88.9167	0.336473	0.336473	0.336473	0.130473	0.132473	0.134473	0.122473	0.125473	0.135473	0.121473	0.128473	0.130473	0.120473	0.126473	0.128473	0.117473	0.121473	0.121473	0.114473	0.119473	0.119473	0.104473	0.110473	0.111473	0.105473	0.103473	0.102473	0.113473	0.109473	0.104473	0.112473	0.110473	0.105473	0.109473	0.113473	0.104473	0.108473	0.107473	0.0994731	0.102473	0.102473	0.100473	0.100473	0.0994731	0.0964731	0.0934731	0.0914731	0.0904731
91.9167	0.333473	0.333473	0.334473	0.128473	0.130473	0.131473	0.120473	0.123473	0.132473	0.119473	0.126473	0.128473	0.118473	0.124473	0.127473	0.116473	0.120473	0.120473	0.112473	0.117473	0.117473	0.103473	0.109473	0.109473	0.104473	0.102473	0.100473	0.112473	0.107473	0.102473	0.111473	0.109473	0.104473	0.107473	0.111473	0.102473	0.107473	0.106473	0.0974731	0.101473	0.101473	0.0994731	0.0994731	0.0984731	0.0954731	0.0934731	0.0904731	0.0894731
94.9167	0.330473	0.330473	0.330473	0.125473	0.128473	0.129473	0.118473	0.121473	0.130473	0.117473	0.124473	0.126473	0.116473	0.122473	0.125473	0.115473	0.118473	0.118473	0.111473	0.116473	0.116473	0.102473	0.107473	0.108473	0.102473	0.100473	0.0994731	0.110473	0.106473	0.101473	0.110473	0.107473	0.102473	0.106473	0.110473	0.101473	0.105473	0.106473	0.0964731	0.100473	0.100473	0.0984731	0.0984731	0.0974731	0.0944731	0.0924731	0.0904731	0.0884731
97.9167	0.327473	0.328473	0.328473	0.123473	0.126473	0.126473	0.116473	0.120473	0.128473	0.115473	0.123473	0.125473	0.114473	0.121473	0.123473	0.113473	0.116473	0.116473	0.109473	0.114473	0.114473	0.100473	0.106473	0.106473	0.101473	0.0994731	0.0984731	0.109473	0.105473	0.0994731	0.108473	0.106473	0.101473	0.105473	0.109473	0.101473	0.104473	0.104473	0.0954731	0.0984731	0.0994731	0.0974731	0.0974731	0.0964731	0.0944731	0.0914731	0.0894731	0.0874731
100.917	0.324473	0.325473	0.325473	0.121473	0.124473	0.124473	0.115473	0.118473	0.126473	0.114473	0.121473	0.123473	0.113473	0.119473	0.122473	0.112473	0.115473	0.115473	0.108473	0.113473	0.113473	0.0994731	0.105473	0.105473	0.100473	0.0984731	0.0974731	0.108473	0.104473	0.0984731	0.107473	0.105473	0.100473	0.104473	0.108473	0.0994731	0.104473	0.103473	0.0944731	0.0974731	0.0984731	0.0964731	0.0964731	0.0964731	0.0934731	0.0904731	0.0884731	0.0874731
103.917	0.321473	0.323473	0.323473	0.119473	0.122473	0.121473	0.113473	0.117473	0.124473	0.112473	0.119473	0.121473	0.112473	0.118473	0.120473	0.111473	0.114473	0.113473	0.107473	0.112473	0.112473	0.0984731	0.104473	0.104473	0.0994731	0.0974731	0.0954731	0.107473	0.103473	0.0974731	0.106473	0.104473	0.100473	0.103473	0.107473	0.0984731	0.102473	0.102473	0.0944731	0.0974731	0.0974731	0.0954731	0.0964731	0.0954731	0.0924731	0.0904731	0.0874731	0.0864731
106.917	0.318473	0.320473	0.320473	0.117473	0.120473	0.120473	0.112473	0.115473	0.122473	0.111473	0.118473	0.120473	0.111473	0.116473	0.119473	0.109473	0.113473	0.112473	0.106473	0.110473	0.111473	0.0974731	0.103473	0.102473	0.0984731	0.0964731	0.0944731	0.106473	0.101473	0.0964731	0.105473	0.103473	0.0984731	0.101473	0.106473	0.0974731	0.102473	0.102473	0.0924731	0.0964731	0.0964731	0.0954731	0.0954731	0.0944731	0.0914731	0.0894731	0.0864731	0.0854731
109.917	0.316473	0.317473	0.317473	0.115473	0.118473	0.118473	0.110473	0.114473	0.121473	0.110473	0.117473	0.119473	0.109473	0.115473	0.118473	0.108473	0.112473	0.111473	0.105473	0.109473	0.109473	0.0964731	0.102473	0.102473	0.0974731	0.0954731	0.0944731	0.105473	0.101473	0.0954731	0.104473	0.102473	0.0974731	0.100473	0.105473	0.0964731	0.101473	0.101473	0.0924731	0.0954731	0.0954731	0.0944731	0.0944731	0.0934731	0.0914731	0.0884731	0.0864731	0.0844731
112.917	0.313473	0.315473	0.315473	0.113473	0.117473	0.116473	0.109473	0.112473	0.119473	0.108473	0.115473	0.117473	0.108473	0.114473	0.116473	0.106473	0.110473	0.110473	0.104473	0.108473	0.108473	0.0954731	0.101473	0.101473	0.0954731	0.0944731	0.0934731	0.104473	0.0994731	0.0944731	0.103473	0.101473	0.0964731	0.0994731	0.104473	0.0954731	0.0994731	0.100473	0.0914731	0.0944731	0.0944731	0.0934731	0.0934731	0.0934731	0.0904731	0.0884731	0.0854731	0.0844731
115.917	0.311473	0.312473	0.312473	0.111473	0.115473	0.114473	0.108473	0.111473	0.118473	0.107473	0.113473	0.116473	0.107473	0.113473	0.116473	0.105473	0.109473	0.109473	0.103473	0.107473	0.107473	0.0944731	0.100473	0.100473	0.0954731	0.0934731	0.0924731	0.103473	0.0984731	0.0944731	0.102473	0.100473	0.0954731	0.0994731	0.103473	0.0944731	0.0994731	0.0994731	0.0904731	0.0934731	0.0944731	0.0934731	0.0934731	0.0924731	0.0894731	0.0874731	0.0854731	0.0834731
118.917	0.308473	0.310473	0.310473	0.110473	0.114473	0.113473	0.107473	0.110473	0.116473	0.106473	0.112473	0.115473	0.106473	0.112473	0.114473	0.104473	0.109473	0.108473	0.102473	0.106473	0.106473	0.0934731	0.0994731	0.0994731	0.0934731	0.0924731	0.0914731	0.102473	0.0984731	0.0934731	0.101473	0.0994731	0.0954731	0.0984731	0.102473	0.0944731	0.0984731	0.0984731	0.0904731	0.0934731	0.0934731	0.0924731	0.0924731	0.0914731	0.0894731	0.0874731	0.0844731	0.0834731
121.917	0.305473	0.307473	0.308473	0.109473	0.112473	0.111473	0.105473	0.108473	0.115473	0.105473	0.111473	0.114473	0.105473	0.110473	0.112473	0.103473	0.108473	0.107473	0.101473	0.105473	0.105473	0.0924731	0.0984731	0.0984731	0.0934731	0.0914731	0.0914731	0.101473	0.0974731	0.0924731	0.100473	0.0984731	0.0944731	0.0974731	0.101473	0.0934731	0.0984731	0.0984731	0.0894731	0.0934731	0.0924731	0.0924731	0.0914731	0.0914731	0.0884731	0.0864731	0.0844731	0.0824731
124.917	0.303473	0.305473	0.304473	0.107473	0.111473	0.110473	0.104473	0.107473	0.114473	0.104473	0.110473	0.113473	0.104473	0.109473	0.111473	0.102473	0.107473	0.106473	0.100473	0.104473	0.104473	0.0914731	0.0984731	0.0974731	0.0924731	0.0904731	0.0904731	0.101473	0.0964731	0.0914731	0.0994731	0.0984731	0.0934731	0.0964731	0.100473	0.0924731	0.0974731	0.0974731	0.0884731	0.0924731	0.0924731	0.0914731	0.0914731	0.0904731	0.0884731	0.0864731	0.0834731	0.0824731
127.917	0.299473	0.302473	0.302473	0.106473	0.110473	0.109473	0.103473	0.106473	0.113473	0.103473	0.109473	0.112473	0.103473	0.109473	0.110473	0.101473	0.106473	0.105473	0.0994731	0.103473	0.103473	0.0904731	0.0974731	0.0964731	0.0914731	0.0904731	0.0894731	0.100473	0.0954731	0.0914731	0.0994731	0.0974731	0.0924731	0.0954731	0.0994731	0.0924731	0.0954731	0.0964731	0.0884731	0.0914731	0.0914731	0.0914731	0.0904731	0.0894731	0.0874731	0.0854731	0.0834731	0.0814731
130.917	0.297473	0.300473	0.300473	0.104473	0.108473	0.108473	0.102473	0.105473	0.112473	0.102473	0.108473	0.110473	0.102473	0.107473	0.109473	0.101473	0.104473	0.104473	0.0984731	0.103473	0.102473	0.0894731	0.0964731	0.0954731	0.0914731	0.0894731	0.0894731	0.0994731	0.0944731	0.0904731	0.0984731	0.0974731	0.0924731	0.0954731	0.0994731	0.0914731	0.0954731	0.0954731	0.0874731	0.0914731	0.0904731	0.0904731	0.0904731	0.0894731	0.0874731	0.0854731	0.0824731	0.0804731
133.917	0.294473	0.298473	0.297473	0.103473	0.107473	0.106473	0.101473	0.104473	0.111473	0.101473	0.107473	0.109473	0.101473	0.106473	0.108473	0.100473	0.104473	0.103473	0.0984731	0.102473	0.101473	0.0894731	0.0954731	0.0944731	0.0904731	0.0884731	0.0884731	0.0984731	0.0944731	0.0894731	0.0974731	0.0964731	0.0914731	0.0944731	0.0984731	0.0904731	0.0944731	0.0954731	0.0874731	0.0914731	0.0904731	0.0894731	0.0894731	0.0884731	0.0864731	0.0844731	0.0824731	0.0804731
136.917	0.291473	0.296473	0.295473	0.102473	0.106473	0.105473	0.100473	0.103473	0.109473	0.100473	0.106473	0.108473	0.100473	0.105473	0.107473	0.0994731	0.103473	0.102473	0.0974731	0.101473	0.100473	0.0884731	0.0944731	0.0944731	0.0894731	0.0884731	0.0874731	0.0974731	0.0934731	0.0884731	0.0964731	0.0954731	0.0914731	0.0934731	0.0974731	0.0904731	0.0944731	0.0944731	0.0864731	0.0894731	0.0894731	0.0894731	0.0884731	0.0874731	0.0864731	0.0844731	0.0814731	0.0804731
139.917	0.289473	0.293473	0.292473	0.100473	0.105473	0.104473	0.100473	0.102473	0.108473	0.0994731	0.105473	0.107473	0.0994731	0.105473	0.106473	0.0984731	0.102473	0.101473	0.0964731	0.100473	0.0994731	0.0884731	0.0944731	0.0934731	0.0894731	0.0874731	0.0874731	0.0974731	0.0924731	0.0884731	0.0964731	0.0954731	0.0904731	0.0934731	0.0974731	0.0894731	0.0934731	0.0944731	0.0854731	0.0894731	0.0894731	0.0884731	0.0884731	0.0874731	0.0864731	0.0834731	0.0814731	0.0794731
142.917	0.287473	0.291473	0.290473	0.0994731	0.104473	0.103473	0.0994731	0.101473	0.107473	0.0984731	0.104473	0.107473	0.0994731	0.104473	0.105473	0.0974731	0.102473	0.100473	0.0954731	0.0994731	0.0994731	0.0874731	0.0934731	0.0924731	0.0884731	0.0874731	0.0864731	0.0964731	0.0924731	0.0884731	0.0954731	0.0944731	0.0904731	0.0924731	0.0964731	0.0894731	0.0924731	0.0934731	0.0854731	0.0894731	0.0884731	0.0884731	0.0874731	0.0864731	0.0854731	0.0834731	0.0804731	0.0794731
145.917	0.284473	0.288473	0.287473	0.0984731	0.103473	0.102473	0.0984731	0.100473	0.106473	0.0984731	0.103473	0.106473	0.0984731	0.103473	0.104473	0.0974731	0.101473	0.0994731	0.0944731	0.0994731	0.0984731	0.0864731	0.0924731	0.0914731	0.0874731	0.0864731	0.0864731	0.0964731	0.0924731	0.0874731	0.0944731	0.0934731	0.0894731	0.0924731	0.0954731	0.0884731	0.0924731	0.0924731	0.0854731	0.0884731	0.0884731	0.0874731	0.0874731	0.0864731	0.0854731	0.0824731	0.0804731	0.0794731
148.917	0.282473	0.286473	0.285473	0.0974731	0.102473	0.101473	0.0974731	0.100473	0.105473	0.0974731	0.102473	0.105473	0.0974731	0.102473	0.103473	0.0964731	0.100473	0.0984731	0.0944731	0.0984731	0.0984731	0.0864731	0.0924731	0.0914731	0.0874731	0.0854731	0.0864731	0.0954731	0.0914731	0.0874731	0.0944731	0.0934731	0.0894731	0.0914731	0.0954731	0.0884731	0.0924731	0.0924731	0.0844731	0.0874731	0.0874731	0.0874731	0.0874731	0.0864731	0.0844731	0.0824731	0.0804731	0.0794731
151.917	0.280473	0.284473	0.283473	0.0964731	0.101473	0.100473	0.0964731	0.0994731	0.105473	0.0964731	0.101473	0.104473	0.0974731	0.101473	0.103473	0.0954731	0.0994731	0.0984731	0.0934731	0.0974731	0.0974731	0.0854731	0.0914731	0.0904731	0.0864731	0.0854731	0.0854731	0.0944731	0.0914731	0.0864731	0.0934731	0.0924731	0.0884731	0.0914731	0.0944731	0.0874731	0.0914731	0.0914731	0.0844731	0.0874731	0.0874731	0.0864731	0.0864731	0.0854731	0.0844731	0.0814731	0.0794731	0.0784731
154.917	0.278473	0.281473	0.280473	0.0964731	0.101473	0.0994731	0.0954731	0.0984731	0.104473	0.0964731	0.101473	0.104473	0.0964731	0.100473	0.102473	0.0954731	0.0994731	0.0974731	0.0934731	0.0974731	0.0964731	0.0844731	0.0904731	0.0904731	0.0854731	0.0844731	0.0854731	0.0944731	0.0904731	0.0854731	0.0934731	0.0924731	0.0884731	0.0904731	0.0944731	0.0874731	0.0904731	0.0914731	0.0834731	0.0864731	0.0864731	0.0864731	0.0864731	0.0854731	0.0834731	0.0814731	0.0794731	0.0784731
157.917	0.276473	0.278473	0.278473	0.0954731	0.0994731	0.0994731	0.0954731	0.0974731	0.103473	0.0954731	0.100473	0.103473	0.0954731	0.100473	0.101473	0.0944731	0.0984731	0.0964731	0.0924731	0.0964731	0.0954731	0.0834731	0.0904731	0.0894731	0.0854731	0.0844731	0.0844731	0.0934731	0.0894731	0.0854731	0.0924731	0.0914731	0.0884731	0.0904731	0.0934731	0.0864731	0.0904731	0.0904731	0.0834731	0.0864731	0.0864731	0.0864731	0.0854731	0.0844731	0.0834731	0.0814731	0.0794731	0.0774731
160.917	0.273473	0.276473	0.276473	0.0944731	0.0994731	0.0984731	0.0944731	0.0964731	0.102473	0.0944731	0.100473	0.102473	0.0944731	0.0994731	0.100473	0.0934731	0.0974731	0.0964731	0.0914731	0.0954731	0.0954731	0.0834731	0.0904731	0.0884731	0.0854731	0.0844731	0.0844731	0.0934731	0.0894731	0.0854731	0.0924731	0.0914731	0.0874731	0.0894731	0.0934731	0.0864731	0.0904731	0.0904731	0.0824731	0.0864731	0.0854731	0.0854731	0.0854731	0.0844731	0.0834731	0.0804731	0.0784731	0.0774731
163.917	0.270473	0.274473	0.273473	0.0934731	0.0984731	0.0974731	0.0934731	0.0964731	0.101473	0.0934731	0.0994731	0.101473	0.0944731	0.0984731	0.100473	0.0924731	0.0974731	0.0954731	0.0904731	0.0944731	0.0944731	0.0824731	0.0894731	0.0884731	0.0844731	0.0834731	0.0844731	0.0924731	0.0894731	0.0844731	0.0914731	0.0904731	0.0864731	0.0894731	0.0924731	0.0854731	0.0894731	0.0894731	0.0824731	0.0854731	0.0854731	0.0854731	0.0854731	0.0834731	0.0824731	0.0804731	0.0784731	0.0774731
166.917	0.269473	0.271473	0.271473	0.0924731	0.0984731	0.0964731	0.0924731	0.0954731	0.101473	0.0934731	0.0984731	0.101473	0.0934731	0.0974731	0.100473	0.0924731	0.0964731	0.0954731	0.0904731	0.0934731	0.0944731	0.0814731	0.0884731	0.0874731	0.0844731	0.0834731	0.0834731	0.0924731	0.0884731	0.0844731	0.0914731	0.0894731	0.0864731	0.0884731	0.0924731	0.0854731	0.0884731	0.0894731	0.0814731	0.0854731	0.0844731	0.0854731	0.0844731	0.0834731	0.0824731	0.0794731	0.0774731	0.0764731
169.917	0.267473	0.269473	0.268473	0.0914731	0.0974731	0.0954731	0.0924731	0.0944731	0.100473	0.0924731	0.0974731	0.100473	0.0934731	0.0974731	0.0994731	0.0914731	0.0954731	0.0944731	0.0894731	0.0934731	0.0934731	0.0814731	0.0884731	0.0874731	0.0834731	0.0824731	0.0834731	0.0914731	0.0884731	0.0834731	0.0904731	0.0894731	0.0864731	0.0874731	0.0924731	0.0844731	0.0884731	0.0884731	0.0814731	0.0854731	0.0844731	0.0844731	0.0844731	0.0834731	0.0814731	0.0794731	0.0774731	0.0764731
172.917	0.264473	0.267473	0.266473	0.0914731	0.0964731	0.0954731	0.0914731	0.0944731	0.0994731	0.0914731	0.0974731	0.0994731	0.0924731	0.0964731	0.0984731	0.0914731	0.0954731	0.0934731	0.0894731	0.0924731	0.0924731	0.0814731	0.0874731	0.0864731	0.0834731	0.0824731	0.0824731	0.0914731	0.0874731	0.0834731	0.0904731	0.0884731	0.0854731	0.0874731	0.0914731	0.0844731	0.0884731	0.0884731	0.0814731	0.0844731	0.0844731	0.0844731	0.0844731	0.0824731	0.0814731	0.0794731	0.0774731	0.0764731
175.917	0.261473	0.265473	0.263473	0.0904731	0.0954731	0.0944731	0.0904731	0.0934731	0.0994731	0.0914731	0.0964731	0.0994731	0.0914731	0.0964731	0.0984731	0.0904731	0.0944731	0.0934731	0.0884731	0.0924731	0.0924731	0.0804731	0.0874731	0.0864731	0.0824731	0.0824731	0.0824731	0.0904731	0.0874731	0.0834731	0.0894731	0.0884731	0.0854731	0.0874731	0.0914731	0.0844731	0.0874731	0.0884731	0.0804731	0.0844731	0.0834731	0.0834731	0.0834731	0.0824731	0.0814731	0.0784731	0.0764731	0.0754731
178.917	0.259473	0.262473	0.261473	0.0894731	0.0954731	0.0934731	0.0904731	0.0924731	0.0984731	0.0904731	0.0964731	0.0984731	0.0904731	0.0954731	0.0974731	0.0894731	0.0944731	0.0924731	0.0884731	0.0914731	0.0914731	0.0804731	0.0864731	0.0854731	0.0824731	0.0814731	0.0824731	0.0904731	0.0864731	0.0834731	0.0894731	0.0884731	0.0854731	0.0864731	0.0904731	0.0834731	0.0874731	0.0874731	0.0804731	0.0834731	0.0834731	0.0834731	0.0834731	0.0824731	0.0814731	0.0784731	0.0764731	0.0754731
181.917	0.257473	0.260473	0.259473	0.0884731	0.0944731	0.0934731	0.0894731	0.0924731	0.0974731	0.0894731	0.0954731	0.0984731	0.0894731	0.0944731	0.0964731	0.0894731	0.0934731	0.0914731	0.0874731	0.0914731	0.0914731	0.0804731	0.0864731	0.0854731	0.0824731	0.0814731	0.0814731	0.0894731	0.0864731	0.0824731	0.0884731	0.0874731	0.0844731	0.0864731	0.0904731	0.0834731	0.0864731	0.0874731	0.0804731	0.0834731	0.0834731	0.0834731	0.0834731	0.0814731	0.0804731	0.0784731	0.0764731	0.0754731

## Sheet: Lysozyme_P_aeruginosa
Time, min/Enzyme, ug	0 (PBS)	0 (PBS)	0 (PBS)	0.1	0.1	0.1	0.15	0.15	0.15	0.2	0.2	0.2	0.25	0.25	0.25	0.3	0.3	0.3	0.35	0.35	0.35	0.4	0.4	0.4	0.45	0.45	0.45	0.5	0.5	0.5	0.75	0.75	0.75	1	1	1	2	2	2	3	3	3	4	4	4	5	5	5
0	0.361484	0.364484	0.372484	0.362484	0.361484	0.370484	0.359484	0.368484	0.366484	0.364484	0.365484	0.369484	0.362484	0.370484	0.370484	0.362484	0.368484	0.373484	0.359484	0.370484	0.373484	0.354484	0.366484	0.370484	0.375484	0.366484	0.373484	0.370484	0.369484	0.371484	0.368484	0.376484	0.365484	0.373484	0.379484	0.367484	0.375484	0.378484	0.363484	0.374484	0.376484	0.366484	0.366484	0.384484	0.365484	0.371484	0.370484	0.378484
2.5	0.356484	0.352484	0.363484	0.336484	0.327484	0.336484	0.313484	0.328484	0.315484	0.297484	0.301484	0.307484	0.263484	0.296484	0.302484	0.266484	0.276484	0.277484	0.250484	0.231484	0.249484	0.207484	0.199484	0.243484	0.264484	0.256484	0.298484	0.246484	0.288484	0.291484	0.209484	0.217484	0.253484	0.171484	0.210484	0.229484	0.114484	0.165484	0.159484	0.108484	0.124484	0.136484	0.0984839	0.103484	0.111484	0.101484	0.0934839	0.106484
5.5	0.346484	0.346484	0.353484	0.301484	0.291484	0.295484	0.258484	0.267484	0.261484	0.235484	0.234484	0.232484	0.195484	0.218484	0.225484	0.191484	0.189484	0.188484	0.160484	0.154484	0.168484	0.132484	0.123484	0.140484	0.135484	0.122484	0.142484	0.134484	0.160484	0.143484	0.122484	0.148484	0.117484	0.0984839	0.104484	0.103484	0.0874839	0.104484	0.0884839	0.0814839	0.0794839	0.0784839	0.0754839	0.0794839	0.0764839	0.0754839	0.0714839	0.0714839
8.5	0.339484	0.339484	0.343484	0.272484	0.256484	0.252484	0.213484	0.226484	0.208484	0.184484	0.184484	0.189484	0.142484	0.163484	0.172484	0.142484	0.131484	0.125484	0.106484	0.112484	0.116484	0.0994839	0.0984839	0.105484	0.0954839	0.0874839	0.0994839	0.0974839	0.110484	0.0954839	0.0854839	0.116484	0.0854839	0.0814839	0.0834839	0.0784839	0.0764839	0.0734839	0.0724839	0.0704839	0.0664839	0.0664839	0.0654839	0.0674839	0.0654839	0.0654839	0.0644839	0.0624839
11.5	0.331484	0.332484	0.335484	0.237484	0.232484	0.225484	0.170484	0.194484	0.178484	0.142484	0.157484	0.147484	0.107484	0.117484	0.127484	0.104484	0.0994839	0.101484	0.0874839	0.0944839	0.0964839	0.0804839	0.0864839	0.0864839	0.0834839	0.0864839	0.0834839	0.0814839	0.0874839	0.0794839	0.0764839	0.0804839	0.0734839	0.0704839	0.0754839	0.0674839	0.0684839	0.0594839	0.0614839	0.0624839	0.0624839	0.0594839	0.0584839	0.0604839	0.0574839	0.0584839	0.0574839	0.0554839
14.5	0.323484	0.328484	0.329484	0.221484	0.205484	0.212484	0.139484	0.165484	0.165484	0.108484	0.116484	0.121484	0.0914839	0.0964839	0.103484	0.0844839	0.0854839	0.0854839	0.0764839	0.0844839	0.0834839	0.0694839	0.0744839	0.0754839	0.0784839	0.0944839	0.0734839	0.0774839	0.0784839	0.0694839	0.0674839	0.0664839	0.0654839	0.0634839	0.0674839	0.0594839	0.0604839	0.0564839	0.0544839	0.0574839	0.0574839	0.0534839	0.0534839	0.0564839	0.0524839	0.0534839	0.0524839	0.0504839
17.5	0.315484	0.321484	0.322484	0.204484	0.189484	0.199484	0.117484	0.133484	0.139484	0.0894839	0.109484	0.101484	0.0814839	0.0834839	0.0904839	0.0744839	0.0774839	0.0764839	0.0684839	0.0774839	0.0754839	0.0624839	0.0674839	0.0684839	0.0704839	0.0824839	0.0644839	0.0714839	0.0674839	0.0624839	0.0594839	0.0584839	0.0574839	0.0584839	0.0594839	0.0534839	0.0564839	0.0504839	0.0494839	0.0524839	0.0514839	0.0484839	0.0494839	0.0514839	0.0484839	0.0504839	0.0484839	0.0474839
20.5	0.309484	0.315484	0.315484	0.188484	0.183484	0.190484	0.105484	0.116484	0.122484	0.0794839	0.0944839	0.0884839	0.0734839	0.0764839	0.0794839	0.0684839	0.0714839	0.0704839	0.0634839	0.0724839	0.0694839	0.0564839	0.0614839	0.0624839	0.0624839	0.0714839	0.0584839	0.0654839	0.0604839	0.0584839	0.0534839	0.0544839	0.0524839	0.0524839	0.0544839	0.0494839	0.0544839	0.0474839	0.0454839	0.0494839	0.0484839	0.0444839	0.0464839	0.0484839	0.0454839	0.0474839	0.0444839	0.0444839
23.5	0.302484	0.308484	0.308484	0.174484	0.172484	0.179484	0.0954839	0.100484	0.106484	0.0734839	0.0804839	0.0784839	0.0684839	0.0714839	0.0734839	0.0644839	0.0664839	0.0654839	0.0584839	0.0664839	0.0644839	0.0524839	0.0564839	0.0574839	0.0564839	0.0604839	0.0524839	0.0594839	0.0554839	0.0544839	0.0484839	0.0494839	0.0474839	0.0474839	0.0494839	0.0454839	0.0494839	0.0454839	0.0424839	0.0454839	0.0454839	0.0424839	0.0434839	0.0464839	0.0434839	0.0454839	0.0424839	0.0414839
26.5	0.296484	0.299484	0.301484	0.162484	0.149484	0.172484	0.0864839	0.0924839	0.0904839	0.0684839	0.0734839	0.0714839	0.0644839	0.0674839	0.0694839	0.0604839	0.0624839	0.0594839	0.0544839	0.0614839	0.0594839	0.0484839	0.0524839	0.0524839	0.0514839	0.0524839	0.0484839	0.0544839	0.0524839	0.0494839	0.0454839	0.0464839	0.0444839	0.0444839	0.0454839	0.0424839	0.0474839	0.0434839	0.0404839	0.0434839	0.0424839	0.0404839	0.0414839	0.0434839	0.0414839	0.0454839	0.0404839	0.0394839
29.5	0.289484	0.292484	0.294484	0.149484	0.146484	0.162484	0.0794839	0.0824839	0.0824839	0.0644839	0.0694839	0.0664839	0.0604839	0.0644839	0.0654839	0.0564839	0.0584839	0.0554839	0.0514839	0.0584839	0.0554839	0.0454839	0.0484839	0.0484839	0.0474839	0.0474839	0.0444839	0.0504839	0.0494839	0.0464839	0.0434839	0.0444839	0.0414839	0.0424839	0.0434839	0.0404839	0.0444839	0.0414839	0.0384839	0.0414839	0.0404839	0.0384839	0.0394839	0.0414839	0.0394839	0.0434839	0.0384839	0.0384839
32.5	0.283484	0.285484	0.289484	0.139484	0.131484	0.148484	0.0744839	0.0774839	0.0754839	0.0614839	0.0654839	0.0634839	0.0564839	0.0594839	0.0614839	0.0534839	0.0544839	0.0524839	0.0484839	0.0544839	0.0504839	0.0434839	0.0454839	0.0464839	0.0444839	0.0434839	0.0424839	0.0464839	0.0454839	0.0434839	0.0414839	0.0434839	0.0394839	0.0404839	0.0414839	0.0384839	0.0424839	0.0394839	0.0374839	0.0404839	0.0394839	0.0374839	0.0384839	0.0404839	0.0384839	0.0404839	0.0374839	0.0374839
35.5	0.278484	0.279484	0.283484	0.129484	0.120484	0.137484	0.0694839	0.0734839	0.0704839	0.0584839	0.0624839	0.0594839	0.0544839	0.0564839	0.0584839	0.0514839	0.0524839	0.0504839	0.0454839	0.0514839	0.0474839	0.0414839	0.0434839	0.0434839	0.0414839	0.0414839	0.0404839	0.0434839	0.0414839	0.0414839	0.0394839	0.0414839	0.0384839	0.0384839	0.0394839	0.0384839	0.0424839	0.0394839	0.0364839	0.0384839	0.0384839	0.0364839	0.0374839	0.0384839	0.0374839	0.0394839	0.0364839	0.0364839
38.5	0.273484	0.274484	0.277484	0.120484	0.111484	0.123484	0.0654839	0.0684839	0.0664839	0.0564839	0.0594839	0.0574839	0.0514839	0.0534839	0.0564839	0.0494839	0.0494839	0.0474839	0.0444839	0.0494839	0.0444839	0.0394839	0.0414839	0.0414839	0.0394839	0.0394839	0.0384839	0.0414839	0.0394839	0.0394839	0.0384839	0.0394839	0.0364839	0.0374839	0.0374839	0.0364839	0.0404839	0.0384839	0.0354839	0.0374839	0.0364839	0.0344839	0.0364839	0.0384839	0.0364839	0.0384839	0.0354839	0.0354839
41.5	0.269484	0.270484	0.273484	0.112484	0.103484	0.111484	0.0624839	0.0674839	0.0634839	0.0544839	0.0564839	0.0544839	0.0494839	0.0524839	0.0544839	0.0464839	0.0474839	0.0454839	0.0424839	0.0464839	0.0424839	0.0374839	0.0404839	0.0404839	0.0384839	0.0374839	0.0374839	0.0404839	0.0394839	0.0374839	0.0364839	0.0384839	0.0364839	0.0364839	0.0374839	0.0354839	0.0404839	0.0374839	0.0344839	0.0364839	0.0364839	0.0344839	0.0354839	0.0374839	0.0354839	0.0374839	0.0344839	0.0354839
44.5	0.265484	0.265484	0.269484	0.105484	0.0954839	0.102484	0.0604839	0.0624839	0.0604839	0.0524839	0.0544839	0.0524839	0.0474839	0.0494839	0.0514839	0.0444839	0.0454839	0.0434839	0.0414839	0.0454839	0.0404839	0.0364839	0.0384839	0.0384839	0.0374839	0.0364839	0.0364839	0.0394839	0.0374839	0.0364839	0.0354839	0.0364839	0.0354839	0.0354839	0.0354839	0.0344839	0.0384839	0.0364839	0.0334839	0.0364839	0.0354839	0.0334839	0.0344839	0.0364839	0.0354839	0.0364839	0.0344839	0.0354839
47.5	0.261484	0.261484	0.265484	0.0984839	0.0884839	0.0954839	0.0584839	0.0604839	0.0584839	0.0514839	0.0524839	0.0514839	0.0454839	0.0474839	0.0504839	0.0424839	0.0434839	0.0414839	0.0404839	0.0434839	0.0394839	0.0354839	0.0374839	0.0374839	0.0364839	0.0364839	0.0354839	0.0384839	0.0364839	0.0354839	0.0344839	0.0364839	0.0344839	0.0344839	0.0354839	0.0334839	0.0384839	0.0354839	0.0334839	0.0354839	0.0354839	0.0334839	0.0344839	0.0364839	0.0344839	0.0364839	0.0334839	0.0394839
50.5	0.258484	0.257484	0.261484	0.0934839	0.0834839	0.0884839	0.0554839	0.0584839	0.0564839	0.0494839	0.0504839	0.0504839	0.0444839	0.0464839	0.0484839	0.0414839	0.0424839	0.0404839	0.0394839	0.0424839	0.0384839	0.0354839	0.0374839	0.0374839	0.0354839	0.0354839	0.0344839	0.0374839	0.0354839	0.0354839	0.0344839	0.0354839	0.0344839	0.0344839	0.0344839	0.0334839	0.0374839	0.0354839	0.0324839	0.0354839	0.0344839	0.0324839	0.0334839	0.0354839	0.0344839	0.0354839	0.0334839	0.0334839
53.5	0.254484	0.254484	0.257484	0.0884839	0.0784839	0.0824839	0.0544839	0.0564839	0.0544839	0.0484839	0.0494839	0.0484839	0.0434839	0.0444839	0.0474839	0.0404839	0.0414839	0.0394839	0.0384839	0.0424839	0.0374839	0.0344839	0.0364839	0.0364839	0.0344839	0.0344839	0.0344839	0.0364839	0.0354839	0.0344839	0.0334839	0.0344839	0.0334839	0.0334839	0.0334839	0.0324839	0.0374839	0.0344839	0.0324839	0.0344839	0.0344839	0.0324839	0.0334839	0.0354839	0.0344839	0.0354839	0.0334839	0.0394839
56.5	0.251484	0.250484	0.254484	0.0834839	0.0744839	0.0784839	0.0524839	0.0544839	0.0534839	0.0474839	0.0474839	0.0474839	0.0424839	0.0434839	0.0464839	0.0394839	0.0404839	0.0384839	0.0374839	0.0414839	0.0364839	0.0334839	0.0364839	0.0354839	0.0344839	0.0334839	0.0334839	0.0364839	0.0344839	0.0344839	0.0334839	0.0344839	0.0334839	0.0334839	0.0334839	0.0324839	0.0374839	0.0344839	0.0324839	0.0344839	0.0334839	0.0324839	0.0334839	0.0354839	0.0334839	0.0344839	0.0334839	0.0334839
59.5	0.249484	0.247484	0.251484	0.0804839	0.0704839	0.0744839	0.0524839	0.0534839	0.0514839	0.0464839	0.0464839	0.0464839	0.0414839	0.0424839	0.0454839	0.0394839	0.0394839	0.0374839	0.0374839	0.0414839	0.0364839	0.0334839	0.0354839	0.0354839	0.0334839	0.0334839	0.0334839	0.0364839	0.0334839	0.0334839	0.0324839	0.0334839	0.0324839	0.0324839	0.0334839	0.0324839	0.0364839	0.0344839	0.0324839	0.0344839	0.0334839	0.0314839	0.0324839	0.0344839	0.0334839	0.0344839	0.0324839	0.0324839
62.5	0.246484	0.244484	0.249484	0.0774839	0.0674839	0.0714839	0.0514839	0.0524839	0.0504839	0.0454839	0.0454839	0.0454839	0.0404839	0.0414839	0.0444839	0.0384839	0.0384839	0.0374839	0.0364839	0.0404839	0.0354839	0.0334839	0.0354839	0.0344839	0.0334839	0.0334839	0.0324839	0.0354839	0.0334839	0.0334839	0.0324839	0.0334839	0.0324839	0.0324839	0.0324839	0.0324839	0.0364839	0.0334839	0.0314839	0.0344839	0.0334839	0.0314839	0.0324839	0.0344839	0.0334839	0.0344839	0.0324839	0.0324839
65.5	0.243484	0.242484	0.245484	0.0744839	0.0654839	0.0684839	0.0494839	0.0514839	0.0494839	0.0444839	0.0454839	0.0444839	0.0394839	0.0414839	0.0434839	0.0374839	0.0374839	0.0364839	0.0364839	0.0404839	0.0354839	0.0324839	0.0344839	0.0344839	0.0334839	0.0334839	0.0324839	0.0354839	0.0334839	0.0334839	0.0324839	0.0334839	0.0324839	0.0324839	0.0324839	0.0314839	0.0364839	0.0334839	0.0324839	0.0334839	0.0334839	0.0314839	0.0324839	0.0344839	0.0334839	0.0344839	0.0334839	0.0324839
68.5	0.241484	0.239484	0.242484	0.0724839	0.0644839	0.0664839	0.0484839	0.0504839	0.0484839	0.0434839	0.0444839	0.0434839	0.0394839	0.0404839	0.0424839	0.0374839	0.0374839	0.0364839	0.0354839	0.0394839	0.0354839	0.0324839	0.0344839	0.0344839	0.0324839	0.0324839	0.0324839	0.0354839	0.0324839	0.0324839	0.0314839	0.0334839	0.0324839	0.0324839	0.0324839	0.0314839	0.0354839	0.0334839	0.0314839	0.0334839	0.0334839	0.0314839	0.0324839	0.0344839	0.0334839	0.0344839	0.0324839	0.0324839
71.5	0.238484	0.237484	0.240484	0.0704839	0.0624839	0.0644839	0.0484839	0.0494839	0.0474839	0.0434839	0.0434839	0.0424839	0.0384839	0.0394839	0.0424839	0.0364839	0.0374839	0.0354839	0.0354839	0.0394839	0.0344839	0.0324839	0.0344839	0.0334839	0.0324839	0.0324839	0.0314839	0.0354839	0.0324839	0.0324839	0.0314839	0.0324839	0.0314839	0.0314839	0.0314839	0.0314839	0.0354839	0.0334839	0.0314839	0.0334839	0.0324839	0.0314839	0.0324839	0.0334839	0.0324839	0.0344839	0.0324839	0.0324839
74.5	0.236484	0.234484	0.237484	0.0694839	0.0604839	0.0624839	0.0484839	0.0494839	0.0474839	0.0424839	0.0424839	0.0424839	0.0384839	0.0394839	0.0424839	0.0364839	0.0364839	0.0354839	0.0354839	0.0384839	0.0344839	0.0324839	0.0344839	0.0344839	0.0324839	0.0324839	0.0314839	0.0344839	0.0324839	0.0324839	0.0324839	0.0324839	0.0314839	0.0314839	0.0314839	0.0314839	0.0354839	0.0324839	0.0314839	0.0334839	0.0324839	0.0314839	0.0324839	0.0334839	0.0324839	0.0334839	0.0314839	0.0324839
77.5	0.233484	0.231484	0.235484	0.0674839	0.0594839	0.0614839	0.0474839	0.0484839	0.0464839	0.0424839	0.0424839	0.0414839	0.0384839	0.0384839	0.0414839	0.0364839	0.0364839	0.0354839	0.0344839	0.0384839	0.0344839	0.0314839	0.0334839	0.0334839	0.0324839	0.0324839	0.0314839	0.0344839	0.0324839	0.0324839	0.0314839	0.0324839	0.0314839	0.0314839	0.0314839	0.0314839	0.0354839	0.0324839	0.0314839	0.0334839	0.0324839	0.0314839	0.0314839	0.0334839	0.0324839	0.0334839	0.0314839	0.0324839
80.5	0.231484	0.230484	0.233484	0.0664839	0.0594839	0.0604839	0.0464839	0.0474839	0.0464839	0.0414839	0.0414839	0.0414839	0.0374839	0.0384839	0.0414839	0.0354839	0.0364839	0.0344839	0.0344839	0.0384839	0.0344839	0.0314839	0.0334839	0.0334839	0.0324839	0.0324839	0.0314839	0.0344839	0.0324839	0.0324839	0.0314839	0.0324839	0.0314839	0.0314839	0.0314839	0.0314839	0.0354839	0.0324839	0.0314839	0.0334839	0.0324839	0.0304839	0.0314839	0.0334839	0.0324839	0.0334839	0.0314839	0.0314839
83.5	0.229484	0.228484	0.231484	0.0654839	0.0584839	0.0594839	0.0464839	0.0474839	0.0454839	0.0414839	0.0414839	0.0414839	0.0374839	0.0384839	0.0404839	0.0354839	0.0354839	0.0344839	0.0344839	0.0374839	0.0334839	0.0314839	0.0334839	0.0334839	0.0314839	0.0314839	0.0314839	0.0344839	0.0314839	0.0324839	0.0314839	0.0324839	0.0314839	0.0314839	0.0314839	0.0314839	0.0354839	0.0324839	0.0304839	0.0334839	0.0324839	0.0304839	0.0314839	0.0334839	0.0324839	0.0334839	0.0314839	0.0314839
86.5	0.227484	0.225484	0.229484	0.0644839	0.0574839	0.0584839	0.0464839	0.0464839	0.0454839	0.0404839	0.0404839	0.0404839	0.0374839	0.0374839	0.0404839	0.0354839	0.0354839	0.0344839	0.0344839	0.0374839	0.0334839	0.0314839	0.0334839	0.0334839	0.0314839	0.0314839	0.0314839	0.0344839	0.0314839	0.0314839	0.0314839	0.0324839	0.0314839	0.0314839	0.0314839	0.0304839	0.0354839	0.0324839	0.0304839	0.0334839	0.0324839	0.0304839	0.0314839	0.0334839	0.0324839	0.0334839	0.0314839	0.0314839
89.5	0.225484	0.224484	0.228484	0.0644839	0.0564839	0.0574839	0.0454839	0.0464839	0.0444839	0.0404839	0.0404839	0.0404839	0.0364839	0.0374839	0.0404839	0.0354839	0.0354839	0.0344839	0.0344839	0.0374839	0.0334839	0.0314839	0.0334839	0.0324839	0.0314839	0.0314839	0.0314839	0.0344839	0.0314839	0.0314839	0.0304839	0.0324839	0.0314839	0.0314839	0.0314839	0.0304839	0.0354839	0.0324839	0.0304839	0.0334839	0.0324839	0.0304839	0.0314839	0.0334839	0.0324839	0.0334839	0.0314839	0.0314839
92.5	0.223484	0.222484	0.226484	0.0634839	0.0564839	0.0564839	0.0444839	0.0464839	0.0444839	0.0394839	0.0404839	0.0404839	0.0364839	0.0374839	0.0394839	0.0354839	0.0354839	0.0344839	0.0344839	0.0374839	0.0334839	0.0314839	0.0334839	0.0324839	0.0314839	0.0314839	0.0314839	0.0334839	0.0314839	0.0314839	0.0304839	0.0314839	0.0314839	0.0314839	0.0314839	0.0314839	0.0344839	0.0324839	0.0304839	0.0324839	0.0324839	0.0304839	0.0314839	0.0334839	0.0324839	0.0334839	0.0324839	0.0314839
95.5	0.221484	0.220484	0.224484	0.0624839	0.0554839	0.0554839	0.0444839	0.0454839	0.0444839	0.0394839	0.0394839	0.0394839	0.0364839	0.0374839	0.0394839	0.0354839	0.0344839	0.0344839	0.0334839	0.0374839	0.0334839	0.0314839	0.0324839	0.0324839	0.0314839	0.0314839	0.0314839	0.0334839	0.0314839	0.0314839	0.0304839	0.0314839	0.0314839	0.0304839	0.0314839	0.0304839	0.0344839	0.0324839	0.0304839	0.0324839	0.0324839	0.0304839	0.0314839	0.0334839	0.0324839	0.0334839	0.0334839	0.0314839
98.5	0.220484	0.218484	0.222484	0.0624839	0.0544839	0.0554839	0.0444839	0.0444839	0.0434839	0.0394839	0.0394839	0.0394839	0.0364839	0.0364839	0.0394839	0.0344839	0.0344839	0.0344839	0.0334839	0.0374839	0.0334839	0.0314839	0.0324839	0.0324839	0.0314839	0.0314839	0.0304839	0.0334839	0.0314839	0.0314839	0.0304839	0.0314839	0.0314839	0.0304839	0.0314839	0.0304839	0.0344839	0.0324839	0.0304839	0.0324839	0.0324839	0.0304839	0.0314839	0.0334839	0.0324839	0.0324839	0.0324839	0.0314839
101.5	0.218484	0.217484	0.221484	0.0614839	0.0544839	0.0544839	0.0434839	0.0454839	0.0434839	0.0394839	0.0394839	0.0394839	0.0364839	0.0364839	0.0394839	0.0344839	0.0344839	0.0334839	0.0334839	0.0364839	0.0324839	0.0304839	0.0324839	0.0324839	0.0314839	0.0314839	0.0304839	0.0334839	0.0314839	0.0314839	0.0304839	0.0314839	0.0314839	0.0304839	0.0304839	0.0304839	0.0344839	0.0314839	0.0304839	0.0324839	0.0314839	0.0304839	0.0314839	0.0334839	0.0314839	0.0324839	0.0314839	0.0324839
104.5	0.217484	0.216484	0.219484	0.0614839	0.0534839	0.0534839	0.0434839	0.0444839	0.0434839	0.0384839	0.0394839	0.0394839	0.0364839	0.0364839	0.0394839	0.0344839	0.0344839	0.0334839	0.0344839	0.0364839	0.0324839	0.0304839	0.0324839	0.0324839	0.0314839	0.0314839	0.0304839	0.0334839	0.0314839	0.0314839	0.0304839	0.0314839	0.0314839	0.0304839	0.0304839	0.0304839	0.0344839	0.0314839	0.0304839	0.0324839	0.0314839	0.0304839	0.0314839	0.0334839	0.0324839	0.0334839	0.0314839	0.0314839
107.5	0.215484	0.215484	0.218484	0.0604839	0.0534839	0.0534839	0.0434839	0.0444839	0.0424839	0.0384839	0.0394839	0.0384839	0.0354839	0.0364839	0.0394839	0.0344839	0.0344839	0.0334839	0.0334839	0.0364839	0.0324839	0.0304839	0.0324839	0.0324839	0.0314839	0.0314839	0.0304839	0.0334839	0.0314839	0.0314839	0.0304839	0.0314839	0.0314839	0.0304839	0.0304839	0.0304839	0.0344839	0.0314839	0.0304839	0.0324839	0.0314839	0.0304839	0.0314839	0.0334839	0.0324839	0.0324839	0.0304839	0.0314839
110.5	0.214484	0.213484	0.216484	0.0604839	0.0524839	0.0524839	0.0434839	0.0434839	0.0424839	0.0384839	0.0384839	0.0384839	0.0354839	0.0364839	0.0384839	0.0344839	0.0344839	0.0334839	0.0334839	0.0364839	0.0324839	0.0304839	0.0324839	0.0324839	0.0314839	0.0314839	0.0304839	0.0334839	0.0314839	0.0314839	0.0304839	0.0314839	0.0314839	0.0304839	0.0314839	0.0304839	0.0344839	0.0314839	0.0304839	0.0324839	0.0314839	0.0304839	0.0314839	0.0324839	0.0324839	0.0324839	0.0304839	0.0314839
113.5	0.213484	0.212484	0.215484	0.0594839	0.0524839	0.0524839	0.0424839	0.0434839	0.0424839	0.0384839	0.0384839	0.0384839	0.0354839	0.0354839	0.0384839	0.0344839	0.0334839	0.0334839	0.0334839	0.0364839	0.0324839	0.0304839	0.0324839	0.0314839	0.0314839	0.0314839	0.0304839	0.0334839	0.0314839	0.0314839	0.0304839	0.0314839	0.0314839	0.0304839	0.0304839	0.0304839	0.0344839	0.0314839	0.0304839	0.0324839	0.0314839	0.0304839	0.0314839	0.0324839	0.0324839	0.0324839	0.0314839	0.0314839
116.5	0.211484	0.210484	0.214484	0.0594839	0.0514839	0.0514839	0.0424839	0.0434839	0.0424839	0.0384839	0.0384839	0.0384839	0.0354839	0.0354839	0.0384839	0.0344839	0.0334839	0.0334839	0.0334839	0.0364839	0.0324839	0.0304839	0.0314839	0.0314839	0.0314839	0.0314839	0.0304839	0.0334839	0.0314839	0.0314839	0.0304839	0.0314839	0.0304839	0.0304839	0.0304839	0.0304839	0.0344839	0.0314839	0.0304839	0.0324839	0.0314839	0.0304839	0.0314839	0.0324839	0.0314839	0.0324839	0.0314839	0.0314839
119.5	0.210484	0.208484	0.212484	0.0594839	0.0514839	0.0514839	0.0424839	0.0434839	0.0424839	0.0374839	0.0384839	0.0384839	0.0354839	0.0354839	0.0384839	0.0344839	0.0334839	0.0334839	0.0334839	0.0364839	0.0324839	0.0304839	0.0314839	0.0314839	0.0314839	0.0314839	0.0304839	0.0334839	0.0304839	0.0314839	0.0304839	0.0314839	0.0314839	0.0304839	0.0304839	0.0304839	0.0344839	0.0314839	0.0304839	0.0324839	0.0314839	0.0304839	0.0314839	0.0324839	0.0314839	0.0324839	0.0304839	0.0314839
122.5	0.209484	0.207484	0.211484	0.0584839	0.0504839	0.0504839	0.0424839	0.0424839	0.0414839	0.0374839	0.0374839	0.0384839	0.0354839	0.0354839	0.0384839	0.0334839	0.0334839	0.0334839	0.0334839	0.0364839	0.0324839	0.0304839	0.0314839	0.0314839	0.0314839	0.0314839	0.0304839	0.0334839	0.0314839	0.0314839	0.0304839	0.0314839	0.0304839	0.0304839	0.0304839	0.0304839	0.0344839	0.0314839	0.0304839	0.0324839	0.0314839	0.0294839	0.0314839	0.0324839	0.0314839	0.0324839	0.0314839	0.0324839
125.5	0.208484	0.206484	0.210484	0.0584839	0.0504839	0.0504839	0.0424839	0.0424839	0.0414839	0.0374839	0.0374839	0.0384839	0.0354839	0.0354839	0.0384839	0.0334839	0.0334839	0.0334839	0.0334839	0.0364839	0.0324839	0.0304839	0.0314839	0.0314839	0.0304839	0.0314839	0.0304839	0.0334839	0.0314839	0.0314839	0.0304839	0.0314839	0.0304839	0.0304839	0.0304839	0.0304839	0.0344839	0.0314839	0.0304839	0.0324839	0.0314839	0.0304839	0.0314839	0.0324839	0.0314839	0.0324839	0.0304839	0.0314839
128.5	0.207484	0.205484	0.209484	0.0574839	0.0504839	0.0504839	0.0414839	0.0424839	0.0414839	0.0374839	0.0374839	0.0384839	0.0354839	0.0354839	0.0384839	0.0334839	0.0334839	0.0334839	0.0334839	0.0364839	0.0324839	0.0304839	0.0324839	0.0314839	0.0314839	0.0314839	0.0304839	0.0334839	0.0314839	0.0314839	0.0304839	0.0314839	0.0314839	0.0304839	0.0304839	0.0304839	0.0344839	0.0314839	0.0304839	0.0324839	0.0314839	0.0304839	0.0314839	0.0324839	0.0314839	0.0324839	0.0304839	0.0314839
131.5	0.206484	0.204484	0.207484	0.0574839	0.0494839	0.0494839	0.0414839	0.0424839	0.0414839	0.0374839	0.0374839	0.0384839	0.0344839	0.0354839	0.0384839	0.0334839	0.0334839	0.0334839	0.0334839	0.0364839	0.0324839	0.0304839	0.0314839	0.0314839	0.0314839	0.0314839	0.0304839	0.0334839	0.0314839	0.0314839	0.0294839	0.0314839	0.0304839	0.0304839	0.0304839	0.0304839	0.0344839	0.0314839	0.0304839	0.0324839	0.0314839	0.0304839	0.0314839	0.0334839	0.0314839	0.0324839	0.0304839	0.0314839
134.5	0.204484	0.203484	0.207484	0.0564839	0.0494839	0.0494839	0.0414839	0.0424839	0.0414839	0.0374839	0.0374839	0.0374839	0.0344839	0.0354839	0.0384839	0.0344839	0.0334839	0.0324839	0.0324839	0.0364839	0.0324839	0.0304839	0.0314839	0.0314839	0.0304839	0.0304839	0.0304839	0.0334839	0.0314839	0.0314839	0.0294839	0.0314839	0.0304839	0.0304839	0.0304839	0.0304839	0.0344839	0.0314839	0.0304839	0.0324839	0.0314839	0.0294839	0.0314839	0.0324839	0.0314839	0.0324839	0.0304839	0.0304839
137.5	0.203484	0.201484	0.206484	0.0564839	0.0484839	0.0484839	0.0414839	0.0414839	0.0414839	0.0374839	0.0374839	0.0374839	0.0344839	0.0354839	0.0384839	0.0344839	0.0334839	0.0334839	0.0324839	0.0354839	0.0324839	0.0304839	0.0314839	0.0314839	0.0304839	0.0304839	0.0304839	0.0334839	0.0304839	0.0314839	0.0294839	0.0314839	0.0304839	0.0304839	0.0304839	0.0304839	0.0344839	0.0314839	0.0304839	0.0324839	0.0314839	0.0304839	0.0314839	0.0324839	0.0314839	0.0324839	0.0304839	0.0314839
140.5	0.202484	0.201484	0.205484	0.0564839	0.0484839	0.0484839	0.0404839	0.0414839	0.0404839	0.0374839	0.0374839	0.0374839	0.0344839	0.0344839	0.0374839	0.0334839	0.0334839	0.0324839	0.0324839	0.0354839	0.0324839	0.0294839	0.0314839	0.0314839	0.0304839	0.0304839	0.0304839	0.0334839	0.0304839	0.0314839	0.0294839	0.0314839	0.0304839	0.0304839	0.0304839	0.0304839	0.0344839	0.0314839	0.0304839	0.0324839	0.0314839	0.0294839	0.0314839	0.0324839	0.0314839	0.0324839	0.0304839	0.0304839
143.5	0.201484	0.199484	0.204484	0.0564839	0.0484839	0.0484839	0.0404839	0.0414839	0.0404839	0.0374839	0.0374839	0.0374839	0.0344839	0.0344839	0.0384839	0.0334839	0.0334839	0.0324839	0.0324839	0.0354839	0.0324839	0.0304839	0.0314839	0.0314839	0.0304839	0.0304839	0.0304839	0.0334839	0.0304839	0.0314839	0.0304839	0.0314839	0.0304839	0.0304839	0.0304839	0.0304839	0.0344839	0.0314839	0.0304839	0.0324839	0.0314839	0.0294839	0.0314839	0.0324839	0.0314839	0.0324839	0.0304839	0.0314839
146.5	0.200484	0.198484	0.202484	0.0554839	0.0474839	0.0484839	0.0404839	0.0414839	0.0404839	0.0374839	0.0364839	0.0374839	0.0344839	0.0344839	0.0374839	0.0334839	0.0324839	0.0324839	0.0324839	0.0354839	0.0324839	0.0304839	0.0314839	0.0314839	0.0304839	0.0304839	0.0294839	0.0324839	0.0304839	0.0314839	0.0304839	0.0314839	0.0304839	0.0304839	0.0304839	0.0304839	0.0344839	0.0314839	0.0304839	0.0324839	0.0314839	0.0294839	0.0314839	0.0324839	0.0314839	0.0324839	0.0304839	0.0314839
149.5	0.199484	0.198484	0.201484	0.0554839	0.0474839	0.0474839	0.0404839	0.0414839	0.0404839	0.0364839	0.0364839	0.0374839	0.0344839	0.0344839	0.0374839	0.0334839	0.0324839	0.0324839	0.0324839	0.0354839	0.0324839	0.0294839	0.0314839	0.0314839	0.0304839	0.0304839	0.0304839	0.0324839	0.0304839	0.0314839	0.0294839	0.0314839	0.0304839	0.0304839	0.0304839	0.0294839	0.0344839	0.0314839	0.0304839	0.0324839	0.0314839	0.0294839	0.0304839	0.0324839	0.0314839	0.0324839	0.0304839	0.0314839
152.5	0.198484	0.197484	0.200484	0.0554839	0.0474839	0.0474839	0.0404839	0.0414839	0.0404839	0.0364839	0.0364839	0.0374839	0.0344839	0.0344839	0.0374839	0.0334839	0.0324839	0.0324839	0.0324839	0.0354839	0.0324839	0.0294839	0.0314839	0.0314839	0.0304839	0.0304839	0.0304839	0.0334839	0.0304839	0.0314839	0.0294839	0.0314839	0.0304839	0.0304839	0.0304839	0.0294839	0.0344839	0.0314839	0.0304839	0.0324839	0.0314839	0.0294839	0.0314839	0.0324839	0.0314839	0.0324839	0.0304839	0.0304839
155.5	0.197484	0.195484	0.200484	0.0544839	0.0474839	0.0474839	0.0404839	0.0404839	0.0404839	0.0364839	0.0364839	0.0374839	0.0344839	0.0344839	0.0374839	0.0334839	0.0324839	0.0324839	0.0324839	0.0354839	0.0324839	0.0294839	0.0314839	0.0314839	0.0304839	0.0304839	0.0304839	0.0334839	0.0304839	0.0314839	0.0304839	0.0304839	0.0304839	0.0304839	0.0304839	0.0294839	0.0344839	0.0314839	0.0304839	0.0324839	0.0314839	0.0294839	0.0314839	0.0324839	0.0314839	0.0324839	0.0304839	0.0304839
158.5	0.196484	0.195484	0.199484	0.0544839	0.0464839	0.0464839	0.0394839	0.0404839	0.0404839	0.0364839	0.0364839	0.0374839	0.0344839	0.0344839	0.0374839	0.0334839	0.0324839	0.0324839	0.0314839	0.0354839	0.0324839	0.0294839	0.0314839	0.0314839	0.0304839	0.0304839	0.0304839	0.0324839	0.0304839	0.0314839	0.0294839	0.0314839	0.0304839	0.0304839	0.0304839	0.0294839	0.0344839	0.0314839	0.0304839	0.0324839	0.0314839	0.0294839	0.0304839	0.0324839	0.0314839	0.0324839	0.0304839	0.0304839
161.5	0.196484	0.193484	0.198484	0.0544839	0.0464839	0.0464839	0.0394839	0.0414839	0.0394839	0.0364839	0.0364839	0.0374839	0.0344839	0.0344839	0.0374839	0.0334839	0.0324839	0.0324839	0.0314839	0.0354839	0.0324839	0.0294839	0.0314839	0.0314839	0.0304839	0.0304839	0.0304839	0.0324839	0.0304839	0.0314839	0.0294839	0.0314839	0.0304839	0.0304839	0.0304839	0.0294839	0.0344839	0.0314839	0.0304839	0.0314839	0.0314839	0.0294839	0.0314839	0.0324839	0.0314839	0.0324839	0.0304839	0.0304839
164.5	0.194484	0.192484	0.197484	0.0544839	0.0464839	0.0464839	0.0394839	0.0404839	0.0404839	0.0364839	0.0364839	0.0374839	0.0344839	0.0344839	0.0374839	0.0334839	0.0324839	0.0324839	0.0324839	0.0354839	0.0324839	0.0294839	0.0314839	0.0314839	0.0304839	0.0304839	0.0294839	0.0324839	0.0304839	0.0314839	0.0294839	0.0314839	0.0304839	0.0304839	0.0304839	0.0294839	0.0344839	0.0314839	0.0294839	0.0314839	0.0314839	0.0294839	0.0304839	0.0324839	0.0314839	0.0324839	0.0304839	0.0314839
167.5	0.193484	0.192484	0.196484	0.0534839	0.0454839	0.0464839	0.0394839	0.0404839	0.0394839	0.0364839	0.0364839	0.0364839	0.0334839	0.0344839	0.0374839	0.0334839	0.0324839	0.0324839	0.0314839	0.0354839	0.0314839	0.0294839	0.0314839	0.0314839	0.0304839	0.0304839	0.0294839	0.0324839	0.0304839	0.0314839	0.0294839	0.0314839	0.0304839	0.0304839	0.0304839	0.0294839	0.0344839	0.0314839	0.0294839	0.0314839	0.0314839	0.0294839	0.0304839	0.0324839	0.0314839	0.0324839	0.0304839	0.0304839
170.5	0.193484	0.191484	0.195484	0.0534839	0.0454839	0.0464839	0.0394839	0.0404839	0.0394839	0.0364839	0.0364839	0.0374839	0.0334839	0.0344839	0.0374839	0.0324839	0.0324839	0.0324839	0.0314839	0.0354839	0.0314839	0.0294839	0.0314839	0.0304839	0.0304839	0.0304839	0.0294839	0.0324839	0.0304839	0.0314839	0.0294839	0.0314839	0.0304839	0.0304839	0.0304839	0.0294839	0.0344839	0.0314839	0.0294839	0.0314839	0.0314839	0.0304839	0.0304839	0.0324839	0.0314839	0.0324839	0.0304839	0.0304839
173.5	0.191484	0.190484	0.194484	0.0534839	0.0454839	0.0454839	0.0394839	0.0404839	0.0394839	0.0364839	0.0364839	0.0364839	0.0344839	0.0334839	0.0374839	0.0324839	0.0324839	0.0324839	0.0314839	0.0354839	0.0314839	0.0294839	0.0314839	0.0304839	0.0304839	0.0304839	0.0294839	0.0334839	0.0304839	0.0314839	0.0304839	0.0314839	0.0304839	0.0304839	0.0304839	0.0294839	0.0344839	0.0314839	0.0294839	0.0314839	0.0304839	0.0294839	0.0304839	0.0324839	0.0314839	0.0314839	0.0304839	0.0304839
176.5	0.191484	0.190484	0.193484	0.0534839	0.0454839	0.0454839	0.0394839	0.0404839	0.0394839	0.0364839	0.0364839	0.0364839	0.0334839	0.0344839	0.0374839	0.0334839	0.0324839	0.0324839	0.0314839	0.0344839	0.0314839	0.0294839	0.0304839	0.0314839	0.0304839	0.0304839	0.0304839	0.0324839	0.0304839	0.0314839	0.0294839	0.0304839	0.0304839	0.0304839	0.0304839	0.0294839	0.0344839	0.0304839	0.0294839	0.0314839	0.0304839	0.0294839	0.0304839	0.0324839	0.0314839	0.0314839	0.0304839	0.0304839
179.5	0.189484	0.189484	0.193484	0.0524839	0.0454839	0.0454839	0.0394839	0.0394839	0.0394839	0.0364839	0.0364839	0.0364839	0.0334839	0.0334839	0.0374839	0.0324839	0.0324839	0.0324839	0.0314839	0.0344839	0.0314839	0.0294839	0.0314839	0.0304839	0.0304839	0.0304839	0.0294839	0.0324839	0.0304839	0.0314839	0.0294839	0.0314839	0.0304839	0.0304839	0.0304839	0.0294839	0.0344839	0.0304839	0.0294839	0.0314839	0.0314839	0.0294839	0.0304839	0.0324839	0.0314839	0.0314839	0.0294839	0.0304839
182.5	0.189484	0.188484	0.191484	0.0524839	0.0444839	0.0454839	0.0384839	0.0394839	0.0394839	0.0364839	0.0364839	0.0364839	0.0334839	0.0334839	0.0374839	0.0324839	0.0324839	0.0324839	0.0324839	0.0344839	0.0314839	0.0294839	0.0304839	0.0304839	0.0304839	0.0304839	0.0294839	0.0324839	0.0304839	0.0314839	0.0294839	0.0304839	0.0304839	0.0304839	0.0304839	0.0294839	0.0344839	0.0304839	0.0294839	0.0314839	0.0314839	0.0294839	0.0304839	0.0324839	0.0314839	0.0324839	0.0294839	0.0304839

## Sheet: Lysozyme_H_alvei
Time, min/Enzyme, ug	0 (PBS)	0 (PBS)	0 (PBS)	0.1	0.1	0.1	0.15	0.15	0.15	0.2	0.2	0.2	0.25	0.25	0.25	0.3	0.3	0.3	0.35	0.35	0.35	0.4	0.4	0.4	0.45	0.45	0.45	0.5	0.5	0.5	0.75	0.75	0.75	1	1	1	2	2	2	3	3	3	4	4	4	5	5	5
0	0.224425	0.229425	0.235425	0.225425	0.225425	0.227425	0.230425	0.228425	0.227425	0.226425	0.228425	0.226425	0.227425	0.229425	0.231425	0.226425	0.228425	0.228425	0.224425	0.231425	0.230425	0.228425	0.226425	0.229425	0.231425	0.228425	0.235425	0.227425	0.227425	0.231425	0.227425	0.232425	0.232425	0.228425	0.233425	0.236425	0.229425	0.231425	0.236425	0.230425	0.232425	0.236425	0.230425	0.235425	0.191425	0.230425	0.228425	0.00842473
2.33333	0.228425	0.239425	0.234425	0.213425	0.208425	0.212425	0.196425	0.202425	0.197425	0.179425	0.183425	0.184425	0.161425	0.170425	0.180425	0.156425	0.162425	0.169425	0.145425	0.142425	0.165425	0.141425	0.138425	0.156425	0.164425	0.171425	0.211425	0.165425	0.173425	0.199425	0.142425	0.157425	0.190425	0.135425	0.139425	0.174425	0.109425	0.113425	0.157425	0.104425	0.103425	0.121425	0.0994247	0.0984247	0.0684247	0.0894247	0.0914247	0.660425
5.33333	0.223425	0.234425	0.227425	0.184425	0.173425	0.182425	0.161425	0.158425	0.154425	0.143425	0.143425	0.140425	0.129425	0.131425	0.128425	0.120425	0.121425	0.119425	0.110425	0.109425	0.115425	0.108425	0.103425	0.107425	0.108425	0.110425	0.118425	0.109425	0.111425	0.117425	0.0964247	0.0974247	0.106425	0.0924247	0.0934247	0.100425	0.0854247	0.0844247	0.104425	0.0814247	0.0794247	0.0844247	0.0804247	0.0794247	0.0554247	0.0774247	0.0754247	0.659425
8.33333	0.219425	0.231425	0.226425	0.160425	0.152425	0.161425	0.135425	0.132425	0.130425	0.120425	0.118425	0.113425	0.110425	0.111425	0.108425	0.102425	0.103425	0.101425	0.0944247	0.0934247	0.0964247	0.0924247	0.0914247	0.0924247	0.0924247	0.0934247	0.0924247	0.0924247	0.0934247	0.0954247	0.0834247	0.0844247	0.0894247	0.0834247	0.0814247	0.0884247	0.0784247	0.0774247	0.0934247	0.0754247	0.0744247	0.0784247	0.0744247	0.0744247	0.0524247	0.0724247	0.0704247	0.655425
11.3333	0.217425	0.230425	0.223425	0.143425	0.139425	0.145425	0.118425	0.116425	0.112425	0.107425	0.105425	0.0984247	0.0974247	0.0974247	0.0944247	0.0914247	0.0914247	0.0894247	0.0854247	0.0864247	0.0874247	0.0834247	0.0834247	0.0834247	0.0844247	0.0824247	0.0844247	0.0834247	0.0844247	0.0854247	0.0784247	0.0774247	0.0844247	0.0774247	0.0764247	0.0834247	0.0754247	0.0744247	0.0874247	0.0724247	0.0724247	0.0754247	0.0714247	0.0704247	0.0504247	0.0694247	0.0674247	0.646425
14.3333	0.214425	0.228425	0.220425	0.133425	0.126425	0.131425	0.107425	0.106425	0.102425	0.0974247	0.0964247	0.0904247	0.0884247	0.0894247	0.0884247	0.0844247	0.0844247	0.0834247	0.0804247	0.0814247	0.0814247	0.0774247	0.0794247	0.0784247	0.0804247	0.0784247	0.0804247	0.0784247	0.0804247	0.0814247	0.0734247	0.0734247	0.0784247	0.0734247	0.0734247	0.0804247	0.0734247	0.0714247	0.0854247	0.0694247	0.0694247	0.0724247	0.0684247	0.0684247	0.0474247	0.0664247	0.0654247	0.642425
17.3333	0.212425	0.226425	0.218425	0.122425	0.118425	0.121425	0.0984247	0.0994247	0.0944247	0.0904247	0.0894247	0.0864247	0.0824247	0.0844247	0.0844247	0.0804247	0.0804247	0.0794247	0.0764247	0.0794247	0.0774247	0.0744247	0.0764247	0.0754247	0.0774247	0.0744247	0.0764247	0.0754247	0.0764247	0.0794247	0.0714247	0.0704247	0.0764247	0.0714247	0.0714247	0.0784247	0.0704247	0.0694247	0.0844247	0.0674247	0.0664247	0.0704247	0.0664247	0.0664247	0.0464247	0.0644247	0.0634247	0.635425
20.3333	0.209425	0.224425	0.216425	0.114425	0.111425	0.113425	0.0934247	0.0914247	0.0894247	0.0864247	0.0844247	0.0824247	0.0794247	0.0814247	0.0804247	0.0774247	0.0774247	0.0754247	0.0734247	0.0774247	0.0754247	0.0724247	0.0734247	0.0734247	0.0744247	0.0724247	0.0734247	0.0724247	0.0744247	0.0764247	0.0694247	0.0694247	0.0734247	0.0684247	0.0694247	0.0764247	0.0694247	0.0674247	0.0824247	0.0664247	0.0644247	0.0684247	0.0644247	0.0644247	0.0444247	0.0624247	0.0614247	0.628425
23.3333	0.208425	0.222425	0.214425	0.107425	0.105425	0.106425	0.0894247	0.0874247	0.0854247	0.0834247	0.0804247	0.0784247	0.0774247	0.0784247	0.0774247	0.0754247	0.0764247	0.0734247	0.0714247	0.0744247	0.0734247	0.0704247	0.0714247	0.0714247	0.0724247	0.0704247	0.0714247	0.0714247	0.0714247	0.0744247	0.0674247	0.0674247	0.0724247	0.0674247	0.0684247	0.0744247	0.0674247	0.0664247	0.0804247	0.0644247	0.0634247	0.0674247	0.0624247	0.0624247	0.0434247	0.0614247	0.0594247	0.619425
26.3333	0.206425	0.219425	0.212425	0.101425	0.100425	0.0994247	0.0864247	0.0844247	0.0824247	0.0814247	0.0784247	0.0754247	0.0754247	0.0764247	0.0744247	0.0734247	0.0744247	0.0714247	0.0704247	0.0734247	0.0714247	0.0684247	0.0694247	0.0694247	0.0704247	0.0684247	0.0694247	0.0694247	0.0704247	0.0724247	0.0664247	0.0664247	0.0704247	0.0664247	0.0664247	0.0724247	0.0664247	0.0644247	0.0794247	0.0624247	0.0624247	0.0654247	0.0614247	0.0614247	0.0424247	0.0594247	0.0574247	0.608425
29.3333	0.204425	0.216425	0.209425	0.0954247	0.0964247	0.0954247	0.0834247	0.0824247	0.0794247	0.0784247	0.0764247	0.0734247	0.0724247	0.0744247	0.0724247	0.0714247	0.0724247	0.0694247	0.0694247	0.0714247	0.0694247	0.0664247	0.0684247	0.0674247	0.0684247	0.0664247	0.0684247	0.0674247	0.0694247	0.0704247	0.0644247	0.0644247	0.0684247	0.0644247	0.0654247	0.0724247	0.0644247	0.0634247	0.0774247	0.0614247	0.0604247	0.0634247	0.0594247	0.0594247	0.0414247	0.0584247	0.0564247	0.601425
32.3333	0.201425	0.214425	0.206425	0.0924247	0.0914247	0.0904247	0.0804247	0.0804247	0.0764247	0.0764247	0.0744247	0.0714247	0.0714247	0.0724247	0.0704247	0.0694247	0.0704247	0.0684247	0.0674247	0.0694247	0.0684247	0.0654247	0.0664247	0.0654247	0.0674247	0.0654247	0.0664247	0.0664247	0.0674247	0.0694247	0.0634247	0.0634247	0.0664247	0.0634247	0.0644247	0.0694247	0.0634247	0.0624247	0.0764247	0.0594247	0.0594247	0.0624247	0.0584247	0.0584247	0.0404247	0.0564247	0.0544247	0.591425
35.3333	0.198425	0.211425	0.204425	0.0874247	0.0874247	0.0874247	0.0784247	0.0784247	0.0754247	0.0744247	0.0724247	0.0694247	0.0694247	0.0704247	0.0694247	0.0684247	0.0694247	0.0674247	0.0654247	0.0684247	0.0664247	0.0634247	0.0654247	0.0644247	0.0654247	0.0634247	0.0654247	0.0654247	0.0664247	0.0674247	0.0624247	0.0634247	0.0664247	0.0624247	0.0634247	0.0694247	0.0624247	0.0604247	0.0744247	0.0584247	0.0574247	0.0604247	0.0574247	0.0574247	0.0394247	0.0554247	0.0534247	0.577425
38.3333	0.195425	0.209425	0.201425	0.0834247	0.0844247	0.0844247	0.0754247	0.0754247	0.0734247	0.0734247	0.0714247	0.0684247	0.0684247	0.0694247	0.0684247	0.0664247	0.0674247	0.0654247	0.0644247	0.0664247	0.0654247	0.0624247	0.0644247	0.0634247	0.0634247	0.0614247	0.0634247	0.0634247	0.0644247	0.0664247	0.0614247	0.0624247	0.0644247	0.0614247	0.0614247	0.0674247	0.0614247	0.0594247	0.0734247	0.0574247	0.0564247	0.0584247	0.0564247	0.0554247	0.0384247	0.0544247	0.0524247	0.564425
41.3333	0.193425	0.207425	0.199425	0.0804247	0.0814247	0.0814247	0.0734247	0.0734247	0.0714247	0.0714247	0.0694247	0.0674247	0.0674247	0.0674247	0.0664247	0.0654247	0.0664247	0.0644247	0.0624247	0.0654247	0.0644247	0.0614247	0.0634247	0.0624247	0.0624247	0.0604247	0.0624247	0.0624247	0.0634247	0.0644247	0.0604247	0.0604247	0.0634247	0.0604247	0.0614247	0.0664247	0.0594247	0.0584247	0.0724247	0.0564247	0.0554247	0.0574247	0.0554247	0.0544247	0.0374247	0.0534247	0.0514247	0.547425
44.3333	0.190425	0.204425	0.196425	0.0784247	0.0784247	0.0784247	0.0724247	0.0714247	0.0704247	0.0704247	0.0684247	0.0664247	0.0654247	0.0664247	0.0654247	0.0644247	0.0664247	0.0634247	0.0614247	0.0644247	0.0634247	0.0604247	0.0614247	0.0604247	0.0614247	0.0594247	0.0614247	0.0614247	0.0624247	0.0634247	0.0594247	0.0594247	0.0624247	0.0594247	0.0604247	0.0654247	0.0594247	0.0574247	0.0714247	0.0554247	0.0544247	0.0574247	0.0534247	0.0534247	0.0374247	0.0524247	0.0504247	0.535425
47.3333	0.188425	0.202425	0.194425	0.0754247	0.0764247	0.0764247	0.0704247	0.0704247	0.0684247	0.0684247	0.0674247	0.0644247	0.0644247	0.0664247	0.0644247	0.0624247	0.0644247	0.0624247	0.0604247	0.0634247	0.0614247	0.0594247	0.0604247	0.0604247	0.0604247	0.0584247	0.0604247	0.0604247	0.0614247	0.0624247	0.0584247	0.0584247	0.0614247	0.0584247	0.0594247	0.0644247	0.0584247	0.0564247	0.0704247	0.0544247	0.0534247	0.0554247	0.0524247	0.0524247	0.0364247	0.0514247	0.0494247	0.517425
50.3333	0.186425	0.200425	0.191425	0.0734247	0.0734247	0.0744247	0.0694247	0.0684247	0.0674247	0.0674247	0.0664247	0.0634247	0.0634247	0.0644247	0.0634247	0.0614247	0.0634247	0.0614247	0.0594247	0.0634247	0.0614247	0.0584247	0.0594247	0.0594247	0.0594247	0.0574247	0.0584247	0.0594247	0.0604247	0.0614247	0.0574247	0.0574247	0.0594247	0.0574247	0.0584247	0.0634247	0.0574247	0.0554247	0.0694247	0.0534247	0.0524247	0.0544247	0.0524247	0.0514247	0.0354247	0.0504247	0.0484247	0.500425
53.3333	0.183425	0.198425	0.189425	0.0714247	0.0724247	0.0724247	0.0674247	0.0674247	0.0664247	0.0664247	0.0654247	0.0624247	0.0624247	0.0634247	0.0624247	0.0604247	0.0624247	0.0604247	0.0584247	0.0614247	0.0604247	0.0574247	0.0594247	0.0584247	0.0584247	0.0564247	0.0574247	0.0584247	0.0594247	0.0604247	0.0574247	0.0564247	0.0584247	0.0564247	0.0574247	0.0624247	0.0564247	0.0544247	0.0684247	0.0524247	0.0524247	0.0534247	0.0514247	0.0504247	0.0354247	0.0494247	0.0484247	0.481425
56.3333	0.182425	0.196425	0.186425	0.0704247	0.0704247	0.0714247	0.0664247	0.0664247	0.0654247	0.0654247	0.0644247	0.0614247	0.0614247	0.0624247	0.0614247	0.0594247	0.0614247	0.0584247	0.0574247	0.0604247	0.0594247	0.0564247	0.0584247	0.0574247	0.0574247	0.0554247	0.0574247	0.0574247	0.0584247	0.0594247	0.0564247	0.0554247	0.0574247	0.0554247	0.0564247	0.0614247	0.0554247	0.0534247	0.0674247	0.0514247	0.0514247	0.0524247	0.0504247	0.0504247	0.0344247	0.0494247	0.0474247	0.463425
59.3333	0.180425	0.194425	0.184425	0.0684247	0.0684247	0.0694247	0.0654247	0.0654247	0.0644247	0.0644247	0.0634247	0.0604247	0.0604247	0.0614247	0.0604247	0.0584247	0.0604247	0.0584247	0.0574247	0.0594247	0.0584247	0.0554247	0.0574247	0.0564247	0.0564247	0.0544247	0.0554247	0.0564247	0.0584247	0.0584247	0.0554247	0.0554247	0.0574247	0.0554247	0.0554247	0.0604247	0.0544247	0.0534247	0.0664247	0.0504247	0.0504247	0.0524247	0.0494247	0.0494247	0.0344247	0.0484247	0.0464247	0.446425
62.3333	0.177425	0.192425	0.183425	0.0674247	0.0674247	0.0684247	0.0644247	0.0634247	0.0634247	0.0634247	0.0624247	0.0594247	0.0594247	0.0604247	0.0594247	0.0584247	0.0594247	0.0574247	0.0564247	0.0584247	0.0574247	0.0544247	0.0564247	0.0554247	0.0554247	0.0534247	0.0544247	0.0564247	0.0564247	0.0574247	0.0544247	0.0544247	0.0554247	0.0544247	0.0554247	0.0594247	0.0544247	0.0524247	0.0654247	0.0494247	0.0494247	0.0514247	0.0484247	0.0484247	0.0334247	0.0484247	0.0464247	0.426425
65.3333	0.175425	0.190425	0.180425	0.0664247	0.0664247	0.0664247	0.0634247	0.0634247	0.0624247	0.0624247	0.0614247	0.0594247	0.0584247	0.0594247	0.0584247	0.0574247	0.0584247	0.0564247	0.0554247	0.0584247	0.0574247	0.0544247	0.0554247	0.0554247	0.0544247	0.0524247	0.0544247	0.0554247	0.0564247	0.0564247	0.0544247	0.0534247	0.0554247	0.0534247	0.0544247	0.0584247	0.0534247	0.0514247	0.0654247	0.0494247	0.0494247	0.0504247	0.0484247	0.0484247	0.0334247	0.0474247	0.0454247	0.407425
68.3333	0.173425	0.188425	0.178425	0.0654247	0.0654247	0.0654247	0.0624247	0.0614247	0.0614247	0.0624247	0.0604247	0.0584247	0.0574247	0.0584247	0.0574247	0.0564247	0.0574247	0.0554247	0.0544247	0.0574247	0.0564247	0.0534247	0.0554247	0.0544247	0.0544247	0.0514247	0.0534247	0.0544247	0.0554247	0.0564247	0.0534247	0.0534247	0.0544247	0.0534247	0.0534247	0.0584247	0.0524247	0.0514247	0.0644247	0.0484247	0.0484247	0.0494247	0.0474247	0.0474247	0.0324247	0.0474247	0.0444247	0.389425
71.3333	0.171425	0.186425	0.176425	0.0644247	0.0644247	0.0644247	0.0614247	0.0614247	0.0604247	0.0614247	0.0594247	0.0574247	0.0574247	0.0584247	0.0574247	0.0554247	0.0564247	0.0554247	0.0544247	0.0564247	0.0554247	0.0524247	0.0544247	0.0534247	0.0534247	0.0504247	0.0524247	0.0534247	0.0544247	0.0554247	0.0524247	0.0524247	0.0534247	0.0524247	0.0534247	0.0574247	0.0524247	0.0504247	0.0634247	0.0484247	0.0484247	0.0494247	0.0474247	0.0474247	0.0324247	0.0464247	0.0434247	0.371425
74.3333	0.169425	0.184425	0.174425	0.0624247	0.0624247	0.0634247	0.0604247	0.0604247	0.0594247	0.0604247	0.0584247	0.0564247	0.0564247	0.0574247	0.0564247	0.0554247	0.0564247	0.0544247	0.0534247	0.0554247	0.0544247	0.0524247	0.0534247	0.0534247	0.0524247	0.0504247	0.0514247	0.0534247	0.0534247	0.0544247	0.0524247	0.0514247	0.0534247	0.0514247	0.0524247	0.0564247	0.0514247	0.0504247	0.0634247	0.0474247	0.0474247	0.0484247	0.0464247	0.0464247	0.0324247	0.0464247	0.0434247	0.354425
77.3333	0.167425	0.182425	0.172425	0.0614247	0.0624247	0.0624247	0.0594247	0.0594247	0.0594247	0.0594247	0.0574247	0.0564247	0.0554247	0.0564247	0.0564247	0.0544247	0.0554247	0.0534247	0.0524247	0.0544247	0.0544247	0.0514247	0.0534247	0.0524247	0.0524247	0.0494247	0.0514247	0.0524247	0.0534247	0.0534247	0.0514247	0.0514247	0.0524247	0.0504247	0.0514247	0.0564247	0.0514247	0.0494247	0.0624247	0.0464247	0.0464247	0.0474247	0.0464247	0.0464247	0.0314247	0.0454247	0.0424247	0.335425
80.3333	0.165425	0.180425	0.170425	0.0604247	0.0614247	0.0614247	0.0584247	0.0584247	0.0584247	0.0584247	0.0564247	0.0554247	0.0554247	0.0554247	0.0554247	0.0534247	0.0544247	0.0534247	0.0514247	0.0544247	0.0534247	0.0514247	0.0524247	0.0514247	0.0514247	0.0494247	0.0504247	0.0514247	0.0524247	0.0534247	0.0514247	0.0514247	0.0514247	0.0504247	0.0514247	0.0554247	0.0504247	0.0484247	0.0614247	0.0464247	0.0464247	0.0474247	0.0454247	0.0454247	0.0314247	0.0454247	0.0424247	0.319425
83.3333	0.164425	0.178425	0.169425	0.0594247	0.0604247	0.0604247	0.0574247	0.0574247	0.0574247	0.0584247	0.0564247	0.0544247	0.0544247	0.0554247	0.0544247	0.0534247	0.0544247	0.0524247	0.0514247	0.0534247	0.0534247	0.0504247	0.0514247	0.0514247	0.0504247	0.0484247	0.0504247	0.0514247	0.0524247	0.0524247	0.0504247	0.0504247	0.0514247	0.0494247	0.0504247	0.0544247	0.0494247	0.0484247	0.0614247	0.0464247	0.0464247	0.0464247	0.0454247	0.0454247	0.0314247	0.0454247	0.0424247	0.302425
86.3333	0.162425	0.177425	0.167425	0.0594247	0.0594247	0.0594247	0.0564247	0.0574247	0.0574247	0.0574247	0.0554247	0.0544247	0.0534247	0.0544247	0.0544247	0.0524247	0.0534247	0.0524247	0.0504247	0.0534247	0.0524247	0.0494247	0.0514247	0.0504247	0.0504247	0.0484247	0.0494247	0.0504247	0.0514247	0.0524247	0.0504247	0.0494247	0.0504247	0.0494247	0.0504247	0.0544247	0.0494247	0.0484247	0.0604247	0.0454247	0.0454247	0.0464247	0.0454247	0.0444247	0.0304247	0.0444247	0.0414247	0.285425
89.3333	0.160425	0.175425	0.165425	0.0584247	0.0584247	0.0594247	0.0554247	0.0564247	0.0564247	0.0574247	0.0544247	0.0544247	0.0534247	0.0544247	0.0534247	0.0514247	0.0534247	0.0514247	0.0504247	0.0524247	0.0524247	0.0494247	0.0504247	0.0504247	0.0494247	0.0474247	0.0484247	0.0504247	0.0514247	0.0514247	0.0494247	0.0504247	0.0504247	0.0494247	0.0494247	0.0544247	0.0494247	0.0474247	0.0604247	0.0454247	0.0454247	0.0464247	0.0444247	0.0444247	0.0304247	0.0444247	0.0414247	0.270425
92.3333	0.158425	0.173425	0.163425	0.0574247	0.0584247	0.0584247	0.0554247	0.0554247	0.0564247	0.0564247	0.0544247	0.0534247	0.0524247	0.0534247	0.0534247	0.0514247	0.0524247	0.0514247	0.0494247	0.0514247	0.0514247	0.0484247	0.0504247	0.0504247	0.0494247	0.0464247	0.0484247	0.0494247	0.0504247	0.0514247	0.0494247	0.0494247	0.0494247	0.0484247	0.0494247	0.0534247	0.0484247	0.0474247	0.0594247	0.0444247	0.0454247	0.0454247	0.0444247	0.0444247	0.0304247	0.0434247	0.0414247	0.254425
95.3333	0.157425	0.172425	0.161425	0.0564247	0.0574247	0.0574247	0.0544247	0.0544247	0.0554247	0.0564247	0.0534247	0.0534247	0.0524247	0.0524247	0.0524247	0.0504247	0.0524247	0.0504247	0.0494247	0.0514247	0.0514247	0.0484247	0.0504247	0.0494247	0.0484247	0.0464247	0.0474247	0.0494247	0.0504247	0.0504247	0.0494247	0.0484247	0.0494247	0.0484247	0.0484247	0.0534247	0.0484247	0.0464247	0.0594247	0.0444247	0.0444247	0.0454247	0.0444247	0.0434247	0.0294247	0.0434247	0.0404247	0.240425
98.3333	0.155425	0.170425	0.160425	0.0564247	0.0564247	0.0574247	0.0544247	0.0544247	0.0554247	0.0554247	0.0534247	0.0524247	0.0514247	0.0524247	0.0524247	0.0504247	0.0514247	0.0504247	0.0494247	0.0514247	0.0504247	0.0484247	0.0494247	0.0494247	0.0484247	0.0464247	0.0474247	0.0494247	0.0504247	0.0504247	0.0484247	0.0484247	0.0484247	0.0474247	0.0484247	0.0534247	0.0484247	0.0464247	0.0584247	0.0444247	0.0444247	0.0444247	0.0434247	0.0434247	0.0294247	0.0434247	0.0404247	0.225425
101.333	0.153425	0.169425	0.158425	0.0554247	0.0564247	0.0564247	0.0534247	0.0534247	0.0544247	0.0544247	0.0534247	0.0524247	0.0514247	0.0524247	0.0514247	0.0504247	0.0514247	0.0494247	0.0484247	0.0504247	0.0504247	0.0474247	0.0494247	0.0484247	0.0474247	0.0454247	0.0464247	0.0484247	0.0494247	0.0494247	0.0484247	0.0484247	0.0484247	0.0474247	0.0484247	0.0524247	0.0474247	0.0464247	0.0584247	0.0434247	0.0434247	0.0444247	0.0434247	0.0434247	0.0294247	0.0434247	0.0404247	0.212425
104.333	0.152425	0.167425	0.156425	0.0544247	0.0554247	0.0554247	0.0534247	0.0524247	0.0534247	0.0544247	0.0524247	0.0514247	0.0504247	0.0514247	0.0514247	0.0494247	0.0504247	0.0494247	0.0484247	0.0504247	0.0504247	0.0474247	0.0484247	0.0484247	0.0474247	0.0454247	0.0464247	0.0484247	0.0494247	0.0494247	0.0474247	0.0474247	0.0484247	0.0464247	0.0474247	0.0524247	0.0474247	0.0454247	0.0584247	0.0434247	0.0434247	0.0444247	0.0424247	0.0434247	0.0294247	0.0424247	0.0404247	0.198425
107.333	0.150425	0.166425	0.155425	0.0544247	0.0554247	0.0554247	0.0524247	0.0524247	0.0534247	0.0534247	0.0524247	0.0514247	0.0504247	0.0514247	0.0504247	0.0494247	0.0504247	0.0494247	0.0484247	0.0494247	0.0494247	0.0474247	0.0484247	0.0484247	0.0474247	0.0444247	0.0454247	0.0484247	0.0484247	0.0484247	0.0484247	0.0474247	0.0474247	0.0464247	0.0474247	0.0514247	0.0474247	0.0454247	0.0574247	0.0434247	0.0434247	0.0444247	0.0424247	0.0424247	0.0294247	0.0424247	0.0394247	0.185425
110.333	0.149425	0.164425	0.153425	0.0534247	0.0544247	0.0544247	0.0524247	0.0524247	0.0524247	0.0534247	0.0514247	0.0504247	0.0494247	0.0504247	0.0504247	0.0484247	0.0494247	0.0484247	0.0474247	0.0494247	0.0494247	0.0464247	0.0484247	0.0474247	0.0464247	0.0444247	0.0454247	0.0474247	0.0484247	0.0484247	0.0474247	0.0474247	0.0474247	0.0464247	0.0474247	0.0514247	0.0464247	0.0454247	0.0574247	0.0424247	0.0434247	0.0434247	0.0424247	0.0424247	0.0294247	0.0424247	0.0394247	0.171425
113.333	0.147425	0.163425	0.152425	0.0534247	0.0544247	0.0534247	0.0514247	0.0514247	0.0524247	0.0524247	0.0514247	0.0504247	0.0494247	0.0504247	0.0504247	0.0484247	0.0494247	0.0484247	0.0474247	0.0494247	0.0494247	0.0464247	0.0474247	0.0474247	0.0464247	0.0444247	0.0454247	0.0474247	0.0484247	0.0484247	0.0474247	0.0474247	0.0474247	0.0454247	0.0474247	0.0514247	0.0464247	0.0454247	0.0574247	0.0424247	0.0434247	0.0434247	0.0424247	0.0424247	0.0284247	0.0414247	0.0394247	0.158425
116.333	0.146425	0.161425	0.150425	0.0524247	0.0534247	0.0534247	0.0514247	0.0514247	0.0524247	0.0524247	0.0514247	0.0504247	0.0484247	0.0494247	0.0494247	0.0484247	0.0494247	0.0484247	0.0464247	0.0484247	0.0484247	0.0454247	0.0474247	0.0474247	0.0464247	0.0444247	0.0444247	0.0474247	0.0474247	0.0474247	0.0464247	0.0464247	0.0464247	0.0454247	0.0464247	0.0514247	0.0464247	0.0444247	0.0564247	0.0424247	0.0424247	0.0424247	0.0414247	0.0424247	0.0284247	0.0414247	0.0394247	0.146425
119.333	0.144425	0.160425	0.149425	0.0524247	0.0524247	0.0524247	0.0504247	0.0504247	0.0514247	0.0524247	0.0504247	0.0494247	0.0484247	0.0494247	0.0494247	0.0474247	0.0484247	0.0474247	0.0464247	0.0484247	0.0484247	0.0454247	0.0474247	0.0464247	0.0454247	0.0434247	0.0444247	0.0464247	0.0474247	0.0474247	0.0464247	0.0464247	0.0464247	0.0454247	0.0464247	0.0504247	0.0464247	0.0444247	0.0564247	0.0424247	0.0424247	0.0424247	0.0414247	0.0424247	0.0284247	0.0414247	0.0394247	0.133425
122.333	0.143425	0.158425	0.148425	0.0514247	0.0524247	0.0524247	0.0504247	0.0504247	0.0514247	0.0514247	0.0504247	0.0494247	0.0484247	0.0494247	0.0494247	0.0474247	0.0484247	0.0474247	0.0464247	0.0484247	0.0484247	0.0454247	0.0474247	0.0464247	0.0454247	0.0434247	0.0444247	0.0464247	0.0474247	0.0474247	0.0464247	0.0464247	0.0454247	0.0454247	0.0464247	0.0504247	0.0454247	0.0444247	0.0564247	0.0414247	0.0424247	0.0424247	0.0414247	0.0414247	0.0284247	0.0414247	0.0384247	0.123425
125.333	0.142425	0.157425	0.147425	0.0514247	0.0514247	0.0524247	0.0494247	0.0494247	0.0514247	0.0514247	0.0494247	0.0494247	0.0484247	0.0494247	0.0484247	0.0474247	0.0484247	0.0474247	0.0454247	0.0474247	0.0474247	0.0454247	0.0464247	0.0464247	0.0454247	0.0434247	0.0444247	0.0464247	0.0474247	0.0464247	0.0464247	0.0464247	0.0454247	0.0454247	0.0454247	0.0504247	0.0454247	0.0444247	0.0554247	0.0414247	0.0424247	0.0424247	0.0414247	0.0414247	0.0284247	0.0414247	0.0394247	0.112425
128.333	0.140425	0.156425	0.145425	0.0504247	0.0514247	0.0514247	0.0494247	0.0494247	0.0504247	0.0504247	0.0494247	0.0494247	0.0474247	0.0484247	0.0484247	0.0474247	0.0474247	0.0474247	0.0454247	0.0474247	0.0474247	0.0444247	0.0464247	0.0464247	0.0444247	0.0424247	0.0434247	0.0464247	0.0464247	0.0464247	0.0454247	0.0454247	0.0454247	0.0444247	0.0454247	0.0494247	0.0454247	0.0444247	0.0554247	0.0414247	0.0414247	0.0424247	0.0414247	0.0414247	0.0284247	0.0414247	0.0384247	0.103425
131.333	0.139425	0.155425	0.144425	0.0504247	0.0514247	0.0514247	0.0494247	0.0484247	0.0504247	0.0504247	0.0494247	0.0484247	0.0474247	0.0484247	0.0484247	0.0464247	0.0474247	0.0474247	0.0454247	0.0474247	0.0474247	0.0444247	0.0464247	0.0464247	0.0444247	0.0424247	0.0434247	0.0454247	0.0464247	0.0464247	0.0454247	0.0454247	0.0454247	0.0444247	0.0454247	0.0494247	0.0454247	0.0434247	0.0554247	0.0414247	0.0414247	0.0414247	0.0414247	0.0414247	0.0284247	0.0414247	0.0384247	0.0944247
134.333	0.138425	0.153425	0.142425	0.0494247	0.0504247	0.0504247	0.0484247	0.0484247	0.0504247	0.0504247	0.0484247	0.0484247	0.0474247	0.0484247	0.0484247	0.0464247	0.0474247	0.0464247	0.0454247	0.0464247	0.0474247	0.0444247	0.0464247	0.0454247	0.0444247	0.0424247	0.0434247	0.0454247	0.0464247	0.0464247	0.0454247	0.0454247	0.0454247	0.0444247	0.0454247	0.0494247	0.0454247	0.0434247	0.0554247	0.0414247	0.0414247	0.0414247	0.0414247	0.0414247	0.0284247	0.0404247	0.0384247	0.0854247
137.333	0.136425	0.152425	0.141425	0.0494247	0.0504247	0.0504247	0.0484247	0.0484247	0.0494247	0.0504247	0.0484247	0.0484247	0.0464247	0.0484247	0.0474247	0.0454247	0.0474247	0.0464247	0.0444247	0.0464247	0.0464247	0.0444247	0.0464247	0.0454247	0.0444247	0.0424247	0.0434247	0.0454247	0.0464247	0.0454247	0.0454247	0.0454247	0.0444247	0.0444247	0.0444247	0.0494247	0.0444247	0.0434247	0.0554247	0.0414247	0.0414247	0.0414247	0.0404247	0.0414247	0.0284247	0.0404247	0.0384247	0.0774247
140.333	0.135425	0.151425	0.140425	0.0494247	0.0504247	0.0504247	0.0484247	0.0484247	0.0494247	0.0494247	0.0484247	0.0484247	0.0464247	0.0474247	0.0474247	0.0454247	0.0464247	0.0464247	0.0444247	0.0464247	0.0464247	0.0434247	0.0454247	0.0454247	0.0444247	0.0424247	0.0424247	0.0454247	0.0464247	0.0454247	0.0454247	0.0454247	0.0444247	0.0434247	0.0444247	0.0494247	0.0444247	0.0434247	0.0544247	0.0404247	0.0414247	0.0414247	0.0404247	0.0414247	0.0274247	0.0404247	0.0384247	0.0704247
143.333	0.134425	0.149425	0.139425	0.0484247	0.0494247	0.0494247	0.0484247	0.0484247	0.0494247	0.0494247	0.0484247	0.0474247	0.0464247	0.0474247	0.0474247	0.0454247	0.0464247	0.0464247	0.0444247	0.0464247	0.0464247	0.0434247	0.0454247	0.0454247	0.0434247	0.0414247	0.0424247	0.0454247	0.0454247	0.0454247	0.0444247	0.0454247	0.0444247	0.0434247	0.0444247	0.0484247	0.0444247	0.0434247	0.0544247	0.0404247	0.0404247	0.0414247	0.0404247	0.0404247	0.0274247	0.0404247	0.0384247	0.0634247
146.333	0.133425	0.149425	0.138425	0.0484247	0.0494247	0.0494247	0.0474247	0.0474247	0.0494247	0.0494247	0.0474247	0.0474247	0.0464247	0.0474247	0.0474247	0.0454247	0.0464247	0.0454247	0.0444247	0.0454247	0.0454247	0.0434247	0.0454247	0.0454247	0.0434247	0.0414247	0.0424247	0.0454247	0.0454247	0.0444247	0.0444247	0.0444247	0.0444247	0.0434247	0.0444247	0.0484247	0.0444247	0.0424247	0.0544247	0.0404247	0.0404247	0.0414247	0.0404247	0.0404247	0.0274247	0.0404247	0.0384247	0.0564247
149.333	0.132425	0.147425	0.137425	0.0484247	0.0494247	0.0484247	0.0474247	0.0474247	0.0484247	0.0494247	0.0474247	0.0474247	0.0464247	0.0464247	0.0474247	0.0454247	0.0464247	0.0454247	0.0434247	0.0454247	0.0454247	0.0434247	0.0454247	0.0454247	0.0434247	0.0414247	0.0424247	0.0444247	0.0454247	0.0444247	0.0444247	0.0444247	0.0444247	0.0434247	0.0444247	0.0484247	0.0444247	0.0424247	0.0544247	0.0404247	0.0404247	0.0404247	0.0404247	0.0404247	0.0274247	0.0404247	0.0374247	0.0514247
152.333	0.131425	0.146425	0.136425	0.0474247	0.0484247	0.0484247	0.0474247	0.0474247	0.0484247	0.0484247	0.0474247	0.0464247	0.0454247	0.0464247	0.0464247	0.0444247	0.0454247	0.0454247	0.0434247	0.0454247	0.0454247	0.0434247	0.0444247	0.0444247	0.0434247	0.0414247	0.0424247	0.0444247	0.0454247	0.0444247	0.0444247	0.0444247	0.0434247	0.0434247	0.0434247	0.0484247	0.0434247	0.0424247	0.0544247	0.0404247	0.0404247	0.0404247	0.0404247	0.0404247	0.0274247	0.0404247	0.0374247	0.0454247
155.333	0.130425	0.145425	0.135425	0.0474247	0.0484247	0.0484247	0.0464247	0.0474247	0.0484247	0.0484247	0.0474247	0.0464247	0.0454247	0.0464247	0.0464247	0.0454247	0.0454247	0.0454247	0.0434247	0.0454247	0.0454247	0.0434247	0.0444247	0.0444247	0.0434247	0.0414247	0.0414247	0.0444247	0.0454247	0.0444247	0.0444247	0.0444247	0.0434247	0.0434247	0.0434247	0.0484247	0.0434247	0.0424247	0.0544247	0.0404247	0.0404247	0.0404247	0.0404247	0.0404247	0.0274247	0.0404247	0.0374247	0.0404247
158.333	0.129425	0.144425	0.134425	0.0474247	0.0484247	0.0484247	0.0464247	0.0464247	0.0484247	0.0484247	0.0464247	0.0464247	0.0454247	0.0464247	0.0464247	0.0444247	0.0454247	0.0454247	0.0434247	0.0454247	0.0454247	0.0434247	0.0454247	0.0444247	0.0424247	0.0414247	0.0414247	0.0444247	0.0454247	0.0444247	0.0444247	0.0444247	0.0434247	0.0424247	0.0434247	0.0484247	0.0434247	0.0424247	0.0534247	0.0404247	0.0404247	0.0404247	0.0404247	0.0404247	0.0274247	0.0404247	0.0374247	0.0354247
161.333	0.128425	0.143425	0.133425	0.0464247	0.0474247	0.0474247	0.0464247	0.0464247	0.0484247	0.0484247	0.0464247	0.0464247	0.0454247	0.0454247	0.0464247	0.0444247	0.0454247	0.0454247	0.0434247	0.0444247	0.0454247	0.0434247	0.0444247	0.0444247	0.0424247	0.0404247	0.0414247	0.0444247	0.0454247	0.0444247	0.0434247	0.0444247	0.0434247	0.0424247	0.0434247	0.0474247	0.0434247	0.0424247	0.0544247	0.0404247	0.0404247	0.0404247	0.0404247	0.0404247	0.0274247	0.0404247	0.0374247	0.0314247
164.333	0.127425	0.142425	0.131425	0.0464247	0.0474247	0.0474247	0.0464247	0.0464247	0.0474247	0.0474247	0.0464247	0.0464247	0.0444247	0.0454247	0.0464247	0.0444247	0.0454247	0.0454247	0.0434247	0.0444247	0.0444247	0.0424247	0.0444247	0.0444247	0.0424247	0.0404247	0.0414247	0.0444247	0.0444247	0.0434247	0.0434247	0.0444247	0.0434247	0.0424247	0.0434247	0.0474247	0.0434247	0.0424247	0.0534247	0.0404247	0.0404247	0.0404247	0.0394247	0.0394247	0.0274247	0.0404247	0.0374247	0.0274247
167.333	0.125425	0.141425	0.130425	0.0464247	0.0474247	0.0474247	0.0464247	0.0454247	0.0474247	0.0474247	0.0464247	0.0464247	0.0444247	0.0454247	0.0464247	0.0444247	0.0444247	0.0454247	0.0424247	0.0444247	0.0444247	0.0424247	0.0444247	0.0434247	0.0424247	0.0404247	0.0414247	0.0444247	0.0444247	0.0434247	0.0434247	0.0434247	0.0424247	0.0424247	0.0434247	0.0474247	0.0434247	0.0424247	0.0534247	0.0404247	0.0404247	0.0404247	0.0394247	0.0394247	0.0274247	0.0404247	0.0374247	0.0234247
170.333	0.125425	0.140425	0.129425	0.0464247	0.0474247	0.0474247	0.0464247	0.0454247	0.0474247	0.0474247	0.0464247	0.0464247	0.0444247	0.0454247	0.0454247	0.0434247	0.0444247	0.0454247	0.0424247	0.0444247	0.0444247	0.0424247	0.0444247	0.0434247	0.0424247	0.0404247	0.0404247	0.0444247	0.0444247	0.0434247	0.0434247	0.0434247	0.0424247	0.0424247	0.0434247	0.0474247	0.0434247	0.0424247	0.0534247	0.0394247	0.0404247	0.0404247	0.0404247	0.0394247	0.0274247	0.0404247	0.0374247	0.0194247
173.333	0.124425	0.140425	0.129425	0.0454247	0.0474247	0.0474247	0.0454247	0.0454247	0.0474247	0.0474247	0.0454247	0.0464247	0.0444247	0.0454247	0.0454247	0.0434247	0.0444247	0.0444247	0.0424247	0.0444247	0.0444247	0.0424247	0.0444247	0.0434247	0.0424247	0.0404247	0.0404247	0.0434247	0.0444247	0.0434247	0.0434247	0.0434247	0.0424247	0.0424247	0.0424247	0.0474247	0.0434247	0.0414247	0.0534247	0.0394247	0.0404247	0.0404247	0.0394247	0.0394247	0.0274247	0.0404247	0.0374247	0.0164247
176.333	0.123425	0.139425	0.128425	0.0454247	0.0464247	0.0464247	0.0454247	0.0454247	0.0474247	0.0474247	0.0454247	0.0454247	0.0444247	0.0454247	0.0454247	0.0434247	0.0444247	0.0444247	0.0424247	0.0444247	0.0444247	0.0424247	0.0444247	0.0434247	0.0414247	0.0404247	0.0404247	0.0434247	0.0444247	0.0434247	0.0434247	0.0434247	0.0424247	0.0424247	0.0424247	0.0474247	0.0434247	0.0414247	0.0534247	0.0394247	0.0404247	0.0404247	0.0394247	0.0394247	0.0274247	0.0404247	0.0374247	0.0134247
179.333	0.122425	0.138425	0.127425	0.0454247	0.0464247	0.0464247	0.0454247	0.0454247	0.0474247	0.0474247	0.0454247	0.0454247	0.0444247	0.0454247	0.0454247	0.0434247	0.0444247	0.0444247	0.0424247	0.0444247	0.0444247	0.0424247	0.0434247	0.0434247	0.0414247	0.0404247	0.0404247	0.0434247	0.0444247	0.0434247	0.0434247	0.0434247	0.0424247	0.0414247	0.0424247	0.0474247	0.0434247	0.0414247	0.0524247	0.0394247	0.0404247	0.0404247	0.0394247	0.0394247	0.0274247	0.0394247	0.0364247	0.0104247
182.333	0.121425	0.137425	0.126425	0.0454247	0.0464247	0.0464247	0.0454247	0.0454247	0.0474247	0.0464247	0.0454247	0.0454247	0.0444247	0.0454247	0.0454247	0.0434247	0.0444247	0.0444247	0.0424247	0.0434247	0.0434247	0.0424247	0.0434247	0.0434247	0.0414247	0.0404247	0.0404247	0.0434247	0.0434247	0.0434247	0.0434247	0.0434247	0.0424247	0.0414247	0.0424247	0.0474247	0.0434247	0.0414247	0.0534247	0.0394247	0.0394247	0.0394247	0.0394247	0.0394247	0.0274247	0.0394247	0.0374247	0.00842473

## Sheet: ORF39del_E_coli
Time, min/Enzyme, ug	0 (PBS)	0 (PBS)	0 (PBS)	0.1	0.1	0.1	0.15	0.15	0.15	0.2	0.2	0.2	0.25	0.25	0.25	0.3	0.3	0.3	0.35	0.35	0.35	0.4	0.4	0.4	0.45	0.45	0.45	0.5	0.5	0.5	0.75	0.75	0.75	1	1	1	2	2	2	3	3	3	4	4	4	5	5	5
0	0.440747	0.429747	0.430747	0.436747	0.442747	0.427747	0.427747	0.424747	0.437747	0.431747	0.428747	0.427747	0.434747	0.432747	0.429747	0.441747	0.429747	0.443747	0.429747	0.432747	0.433747	0.428747	0.427747	0.431747	0.439747	0.445747	0.442747	0.434747	0.446747	0.442747	0.427747	0.426747	0.456747	0.429747	0.432747	0.432747	0.437747	0.433747	0.431747	0.440747	0.441747	0.427747	0.437747	0.432747	0.430747	0.437747	0.431747	0.428747
2	0.445747	0.439747	0.427747	0.440747	0.434747	0.426747	0.432747	0.435747	0.432747	0.444747	0.444747	0.431747	0.443747	0.440747	0.425747	0.438747	0.430747	0.433747	0.433747	0.430747	0.435747	0.436747	0.441747	0.430747	0.428747	0.443747	0.445747	0.432747	0.440747	0.443747	0.424747	0.421747	0.439747	0.422747	0.429747	0.441747	0.423747	0.415747	0.443747	0.408747	0.408747	0.430747	0.393747	0.408747	0.422747	0.384747	0.382747	0.420747
5	0.442747	0.435747	0.423747	0.432747	0.428747	0.425747	0.423747	0.432747	0.429747	0.439747	0.433747	0.422747	0.431747	0.430747	0.419747	0.426747	0.419747	0.423747	0.419747	0.417747	0.422747	0.417747	0.425747	0.416747	0.416747	0.423747	0.432747	0.416747	0.420747	0.430747	0.399747	0.391747	0.420747	0.392747	0.397747	0.410747	0.372747	0.368747	0.381747	0.349747	0.351747	0.359747	0.334747	0.337747	0.347747	0.334747	0.325747	0.345747
8	0.448747	0.432747	0.425747	0.427747	0.424747	0.421747	0.413747	0.420747	0.421747	0.432747	0.424747	0.416747	0.422747	0.420747	0.412747	0.413747	0.409747	0.412747	0.404747	0.404747	0.407747	0.406747	0.409747	0.402747	0.400747	0.404747	0.413747	0.398747	0.401747	0.417747	0.378747	0.374747	0.402747	0.366747	0.372747	0.378747	0.331747	0.346747	0.348747	0.326747	0.323747	0.334747	0.317747	0.322747	0.328747	0.320747	0.308747	0.324747
11	0.452747	0.431747	0.424747	0.431747	0.422747	0.418747	0.408747	0.424747	0.415747	0.424747	0.419747	0.405747	0.412747	0.412747	0.404747	0.403747	0.400747	0.402747	0.396747	0.394747	0.395747	0.397747	0.397747	0.389747	0.387747	0.388747	0.399747	0.383747	0.383747	0.400747	0.357747	0.357747	0.381747	0.347747	0.348747	0.354747	0.320747	0.322747	0.333747	0.314747	0.316747	0.323747	0.308747	0.317747	0.318747	0.310747	0.296747	0.311747
14	0.455747	0.431747	0.422747	0.433747	0.419747	0.414747	0.409747	0.424747	0.410747	0.418747	0.411747	0.399747	0.406747	0.402747	0.393747	0.396747	0.392747	0.392747	0.388747	0.385747	0.385747	0.388747	0.385747	0.377747	0.375747	0.378747	0.385747	0.368747	0.369747	0.385747	0.336747	0.337747	0.363747	0.324747	0.326747	0.338747	0.319747	0.315747	0.325747	0.307747	0.308747	0.317747	0.301747	0.309747	0.308747	0.301747	0.288747	0.303747
17	0.453747	0.429747	0.420747	0.436747	0.416747	0.410747	0.413747	0.416747	0.405747	0.413747	0.403747	0.393747	0.401747	0.396747	0.384747	0.388747	0.386747	0.383747	0.380747	0.378747	0.373747	0.376747	0.374747	0.365747	0.362747	0.368747	0.377747	0.354747	0.355747	0.373747	0.320747	0.323747	0.341747	0.314747	0.315747	0.330747	0.309747	0.304747	0.320747	0.299747	0.298747	0.309747	0.296747	0.301747	0.304747	0.293747	0.283747	0.296747
20	0.448747	0.428747	0.420747	0.433747	0.411747	0.406747	0.414747	0.404747	0.400747	0.408747	0.396747	0.386747	0.396747	0.388747	0.377747	0.382747	0.376747	0.373747	0.372747	0.362747	0.364747	0.363747	0.361747	0.352747	0.350747	0.361747	0.366747	0.340747	0.341747	0.364747	0.310747	0.311747	0.327747	0.304747	0.307747	0.323747	0.300747	0.294747	0.312747	0.292747	0.291747	0.301747	0.289747	0.294747	0.296747	0.286747	0.276747	0.288747
23	0.441747	0.426747	0.417747	0.429747	0.407747	0.400747	0.411747	0.406747	0.394747	0.403747	0.389747	0.379747	0.390747	0.381747	0.369747	0.374747	0.363747	0.362747	0.361747	0.356747	0.352747	0.350747	0.346747	0.339747	0.338747	0.350747	0.351747	0.327747	0.331747	0.352747	0.302747	0.303747	0.314747	0.298747	0.301747	0.315747	0.296747	0.289747	0.304747	0.285747	0.284747	0.293747	0.284747	0.286747	0.288747	0.278747	0.271747	0.280747
26	0.435747	0.423747	0.416747	0.423747	0.404747	0.397747	0.405747	0.394747	0.390747	0.397747	0.379747	0.373747	0.380747	0.372747	0.359747	0.366747	0.351747	0.352747	0.352747	0.345747	0.341747	0.336747	0.333747	0.327747	0.326747	0.338747	0.337747	0.316747	0.324747	0.338747	0.295747	0.295747	0.305747	0.292747	0.296747	0.307747	0.287747	0.283747	0.295747	0.280747	0.279747	0.285747	0.277747	0.281747	0.279747	0.271747	0.266747	0.272747
29	0.430747	0.420747	0.413747	0.416747	0.399747	0.393747	0.397747	0.391747	0.386747	0.390747	0.372747	0.366747	0.371747	0.363747	0.350747	0.357747	0.341747	0.340747	0.341747	0.335747	0.330747	0.323747	0.321747	0.317747	0.315747	0.326747	0.324747	0.308747	0.314747	0.324747	0.289747	0.288747	0.306747	0.285747	0.290747	0.300747	0.281747	0.275747	0.287747	0.275747	0.273747	0.277747	0.273747	0.274747	0.271747	0.264747	0.259747	0.263747
32	0.426747	0.416747	0.410747	0.407747	0.395747	0.389747	0.388747	0.386747	0.382747	0.384747	0.366747	0.359747	0.359747	0.355747	0.342747	0.344747	0.330747	0.329747	0.329747	0.325747	0.320747	0.312747	0.310747	0.307747	0.305747	0.314747	0.312747	0.300747	0.305747	0.311747	0.283747	0.282747	0.300747	0.279747	0.285747	0.289747	0.275747	0.270747	0.279747	0.268747	0.266747	0.269747	0.265747	0.268747	0.263747	0.257747	0.252747	0.255747
35	0.422747	0.413747	0.408747	0.400747	0.390747	0.385747	0.379747	0.379747	0.376747	0.372747	0.357747	0.351747	0.347747	0.345747	0.334747	0.332747	0.320747	0.319747	0.317747	0.313747	0.311747	0.302747	0.302747	0.298747	0.296747	0.304747	0.301747	0.293747	0.298747	0.300747	0.277747	0.278747	0.286747	0.273747	0.276747	0.282747	0.268747	0.264747	0.272747	0.262747	0.260747	0.262747	0.261747	0.262747	0.256747	0.251747	0.245747	0.248747
38	0.418747	0.409747	0.405747	0.393747	0.386747	0.381747	0.370747	0.374747	0.370747	0.363747	0.349747	0.345747	0.336747	0.335747	0.326747	0.320747	0.312747	0.311747	0.307747	0.305747	0.302747	0.293747	0.294747	0.290747	0.288747	0.294747	0.291747	0.287747	0.291747	0.292747	0.271747	0.272747	0.281747	0.267747	0.269747	0.274747	0.261747	0.257747	0.265747	0.256747	0.255747	0.255747	0.255747	0.256747	0.249747	0.244747	0.240747	0.240747
41	0.415747	0.406747	0.403747	0.387747	0.381747	0.376747	0.362747	0.367747	0.364747	0.354747	0.343747	0.338747	0.325747	0.325747	0.318747	0.309747	0.305747	0.303747	0.298747	0.297747	0.296747	0.286747	0.287747	0.282747	0.280747	0.285747	0.284747	0.281747	0.284747	0.284747	0.266747	0.266747	0.272747	0.261747	0.263747	0.267747	0.256747	0.252747	0.258747	0.250747	0.249747	0.249747	0.249747	0.249747	0.242747	0.239747	0.234747	0.233747
44	0.412747	0.403747	0.399747	0.382747	0.377747	0.372747	0.355747	0.360747	0.357747	0.344747	0.336747	0.330747	0.315747	0.316747	0.309747	0.300747	0.296747	0.296747	0.290747	0.290747	0.289747	0.280747	0.280747	0.275747	0.273747	0.276747	0.275747	0.275747	0.277747	0.276747	0.260747	0.259747	0.263747	0.255747	0.258747	0.259747	0.250747	0.246747	0.251747	0.245747	0.244747	0.243747	0.243747	0.243747	0.235747	0.232747	0.228747	0.226747
47	0.409747	0.400747	0.397747	0.378747	0.370747	0.367747	0.348747	0.355747	0.351747	0.334747	0.327747	0.322747	0.306747	0.308747	0.303747	0.292747	0.290747	0.289747	0.283747	0.284747	0.282747	0.273747	0.273747	0.269747	0.266747	0.269747	0.268747	0.268747	0.270747	0.269747	0.255747	0.253747	0.258747	0.249747	0.251747	0.253747	0.245747	0.240747	0.245747	0.239747	0.238747	0.237747	0.237747	0.238747	0.230747	0.227747	0.221747	0.221747
50	0.406747	0.397747	0.393747	0.374747	0.366747	0.362747	0.342747	0.349747	0.345747	0.325747	0.317747	0.315747	0.298747	0.300747	0.294747	0.285747	0.285747	0.283747	0.277747	0.278747	0.275747	0.266747	0.267747	0.264747	0.259747	0.261747	0.260747	0.262747	0.264747	0.261747	0.250747	0.248747	0.253747	0.244747	0.245747	0.246747	0.239747	0.235747	0.239747	0.234747	0.233747	0.231747	0.231747	0.232747	0.224747	0.221747	0.215747	0.214747
53	0.402747	0.394747	0.391747	0.371747	0.362747	0.358747	0.336747	0.342747	0.339747	0.316747	0.309747	0.306747	0.291747	0.293747	0.287747	0.279747	0.279747	0.277747	0.271747	0.271747	0.270747	0.257747	0.261747	0.257747	0.253747	0.254747	0.253747	0.256747	0.257747	0.254747	0.244747	0.242747	0.246747	0.239747	0.240747	0.239747	0.234747	0.230747	0.233747	0.228747	0.228747	0.225747	0.226747	0.228747	0.218747	0.216747	0.210747	0.208747
56	0.399747	0.391747	0.388747	0.367747	0.357747	0.353747	0.329747	0.337747	0.332747	0.309747	0.301747	0.300747	0.284747	0.286747	0.281747	0.272747	0.272747	0.271747	0.262747	0.266747	0.264747	0.251747	0.254747	0.251747	0.246747	0.247747	0.246747	0.250747	0.250747	0.247747	0.239747	0.236747	0.239747	0.234747	0.234747	0.233747	0.229747	0.224747	0.227747	0.224747	0.223747	0.220747	0.220747	0.222747	0.213747	0.210747	0.204747	0.203747
59	0.396747	0.388747	0.385747	0.363747	0.352747	0.348747	0.322747	0.330747	0.326747	0.301747	0.293747	0.291747	0.278747	0.280747	0.275747	0.266747	0.266747	0.266747	0.256747	0.260747	0.259747	0.245747	0.248747	0.246747	0.240747	0.240747	0.239747	0.244747	0.244747	0.240747	0.233747	0.230747	0.233747	0.228747	0.229747	0.227747	0.224747	0.219747	0.222747	0.219747	0.218747	0.215747	0.215747	0.217747	0.208747	0.205747	0.200747	0.197747
62	0.392747	0.385747	0.382747	0.358747	0.347747	0.344747	0.315747	0.323747	0.319747	0.294747	0.286747	0.285747	0.272747	0.274747	0.269747	0.260747	0.261747	0.261747	0.250747	0.254747	0.253747	0.239747	0.242747	0.239747	0.233747	0.234747	0.231747	0.238747	0.238747	0.234747	0.228747	0.225747	0.226747	0.223747	0.224747	0.221747	0.219747	0.214747	0.217747	0.214747	0.214747	0.210747	0.211747	0.212747	0.202747	0.201747	0.195747	0.192747
65	0.388747	0.382747	0.379747	0.354747	0.342747	0.339747	0.309747	0.316747	0.312747	0.287747	0.279747	0.277747	0.266747	0.269747	0.262747	0.255747	0.256747	0.255747	0.245747	0.249747	0.248747	0.233747	0.237747	0.234747	0.227747	0.227747	0.225747	0.233747	0.233747	0.228747	0.223747	0.220747	0.221747	0.218747	0.219747	0.216747	0.214747	0.209747	0.211747	0.210747	0.209747	0.205747	0.207747	0.208747	0.198747	0.196747	0.190747	0.187747
68	0.385747	0.379747	0.376747	0.348747	0.338747	0.334747	0.302747	0.309747	0.304747	0.282747	0.274747	0.272747	0.260747	0.263747	0.257747	0.249747	0.250747	0.250747	0.239747	0.244747	0.242747	0.228747	0.231747	0.228747	0.221747	0.221747	0.218747	0.227747	0.227747	0.222747	0.218747	0.215747	0.216747	0.214747	0.214747	0.210747	0.210747	0.205747	0.206747	0.206747	0.205747	0.201747	0.202747	0.204747	0.194747	0.192747	0.186747	0.183747
71	0.382747	0.377747	0.374747	0.343747	0.332747	0.329747	0.294747	0.302747	0.297747	0.274747	0.267747	0.266747	0.254747	0.258747	0.252747	0.244747	0.245747	0.245747	0.234747	0.238747	0.238747	0.224747	0.225747	0.223747	0.215747	0.215747	0.212747	0.222747	0.221747	0.216747	0.213747	0.210747	0.210747	0.209747	0.209747	0.205747	0.206747	0.201747	0.202747	0.202747	0.201747	0.196747	0.198747	0.200747	0.189747	0.188747	0.183747	0.178747
74	0.379747	0.374747	0.371747	0.337747	0.327747	0.324747	0.287747	0.295747	0.291747	0.268747	0.261747	0.260747	0.249747	0.253747	0.247747	0.239747	0.240747	0.240747	0.229747	0.233747	0.233747	0.218747	0.220747	0.218747	0.210747	0.210747	0.206747	0.217747	0.216747	0.211747	0.209747	0.205747	0.205747	0.205747	0.205747	0.200747	0.202747	0.197747	0.197747	0.198747	0.197747	0.192747	0.194747	0.196747	0.185747	0.184747	0.179747	0.174747
77	0.375747	0.371747	0.368747	0.332747	0.322747	0.319747	0.279747	0.288747	0.285747	0.262747	0.255747	0.256747	0.244747	0.248747	0.241747	0.234747	0.235747	0.235747	0.225747	0.229747	0.228747	0.213747	0.215747	0.213747	0.204747	0.204747	0.200747	0.212747	0.211747	0.205747	0.204747	0.201747	0.200747	0.201747	0.201747	0.196747	0.198747	0.193747	0.193747	0.194747	0.193747	0.189747	0.191747	0.193747	0.181747	0.180747	0.175747	0.170747
80	0.373747	0.368747	0.366747	0.326747	0.317747	0.314747	0.273747	0.281747	0.278747	0.257747	0.250747	0.250747	0.238747	0.243747	0.236747	0.228747	0.230747	0.231747	0.220747	0.224747	0.223747	0.206747	0.210747	0.208747	0.199747	0.199747	0.195747	0.208747	0.206747	0.200747	0.200747	0.197747	0.195747	0.197747	0.197747	0.192747	0.194747	0.189747	0.188747	0.191747	0.189747	0.185747	0.188747	0.189747	0.178747	0.177747	0.172747	0.167747
83	0.370747	0.365747	0.363747	0.321747	0.311747	0.309747	0.266747	0.274747	0.272747	0.250747	0.245747	0.246747	0.233747	0.238747	0.231747	0.223747	0.226747	0.226747	0.214747	0.219747	0.218747	0.201747	0.205747	0.204747	0.194747	0.194747	0.189747	0.203747	0.201747	0.195747	0.196747	0.193747	0.191747	0.193747	0.193747	0.187747	0.191747	0.185747	0.185747	0.187747	0.186747	0.181747	0.184747	0.186747	0.174747	0.173747	0.169747	0.163747
86	0.367747	0.362747	0.360747	0.316747	0.305747	0.304747	0.260747	0.269747	0.266747	0.245747	0.240747	0.242747	0.228747	0.234747	0.227747	0.218747	0.221747	0.221747	0.210747	0.214747	0.214747	0.197747	0.200747	0.199747	0.190747	0.189747	0.184747	0.199747	0.197747	0.190747	0.193747	0.188747	0.187747	0.189747	0.189747	0.183747	0.187747	0.182747	0.181747	0.184747	0.183747	0.178747	0.181747	0.182747	0.171747	0.170747	0.166747	0.160747
89	0.364747	0.359747	0.358747	0.311747	0.300747	0.298747	0.254747	0.264747	0.260747	0.240747	0.235747	0.237747	0.223747	0.229747	0.222747	0.214747	0.217747	0.217747	0.205747	0.210747	0.209747	0.193747	0.196747	0.194747	0.185747	0.184747	0.180747	0.195747	0.192747	0.186747	0.189747	0.185747	0.183747	0.186747	0.185747	0.179747	0.184747	0.179747	0.177747	0.181747	0.180747	0.175747	0.178747	0.180747	0.168747	0.167747	0.163747	0.157747
92	0.361747	0.357747	0.355747	0.306747	0.295747	0.293747	0.248747	0.258747	0.255747	0.235747	0.230747	0.232747	0.219747	0.224747	0.217747	0.209747	0.213747	0.213747	0.201747	0.206747	0.205747	0.189747	0.192747	0.191747	0.181747	0.180747	0.176747	0.191747	0.188747	0.182747	0.186747	0.181747	0.179747	0.183747	0.182747	0.175747	0.181747	0.176747	0.174747	0.178747	0.177747	0.172747	0.175747	0.177747	0.165747	0.164747	0.160747	0.154747
95	0.358747	0.354747	0.353747	0.301747	0.290747	0.288747	0.243747	0.252747	0.249747	0.231747	0.225747	0.228747	0.214747	0.221747	0.213747	0.205747	0.208747	0.209747	0.196747	0.202747	0.201747	0.185747	0.187747	0.187747	0.177747	0.176747	0.171747	0.187747	0.185747	0.178747	0.182747	0.178747	0.175747	0.179747	0.178747	0.172747	0.178747	0.173747	0.171747	0.175747	0.174747	0.169747	0.173747	0.174747	0.162747	0.162747	0.157747	0.152747
98	0.355747	0.351747	0.350747	0.296747	0.285747	0.282747	0.237747	0.247747	0.244747	0.224747	0.221747	0.224747	0.209747	0.216747	0.209747	0.200747	0.205747	0.205747	0.192747	0.198747	0.197747	0.181747	0.184747	0.183747	0.173747	0.172747	0.167747	0.184747	0.181747	0.174747	0.179747	0.174747	0.172747	0.177747	0.176747	0.169747	0.175747	0.170747	0.168747	0.173747	0.172747	0.167747	0.170747	0.171747	0.160747	0.159747	0.155747	0.149747
101	0.352747	0.348747	0.347747	0.291747	0.279747	0.277747	0.232747	0.242747	0.239747	0.220747	0.217747	0.220747	0.205747	0.212747	0.205747	0.196747	0.201747	0.201747	0.189747	0.194747	0.193747	0.178747	0.180747	0.179747	0.169747	0.168747	0.163747	0.180747	0.177747	0.170747	0.176747	0.171747	0.169747	0.174747	0.173747	0.166747	0.173747	0.167747	0.165747	0.170747	0.169747	0.164747	0.168747	0.169747	0.157747	0.157747	0.153747	0.147747
104	0.349747	0.345747	0.345747	0.286747	0.273747	0.272747	0.227747	0.236747	0.235747	0.216747	0.212747	0.216747	0.201747	0.208747	0.201747	0.193747	0.198747	0.198747	0.185747	0.191747	0.190747	0.174747	0.176747	0.176747	0.166747	0.165747	0.160747	0.177747	0.174747	0.167747	0.174747	0.168747	0.165747	0.171747	0.170747	0.163747	0.170747	0.165747	0.163747	0.168747	0.167747	0.162747	0.165747	0.167747	0.154747	0.155747	0.151747	0.144747
107	0.347747	0.342747	0.342747	0.281747	0.268747	0.265747	0.222747	0.231747	0.230747	0.211747	0.208747	0.212747	0.197747	0.205747	0.197747	0.189747	0.194747	0.194747	0.182747	0.187747	0.187747	0.171747	0.173747	0.173747	0.163747	0.161747	0.157747	0.173747	0.171747	0.163747	0.171747	0.165747	0.162747	0.168747	0.167747	0.160747	0.168747	0.162747	0.160747	0.165747	0.164747	0.159747	0.163747	0.164747	0.152747	0.152747	0.148747	0.142747
110	0.344747	0.339747	0.339747	0.277747	0.263747	0.260747	0.218747	0.227747	0.226747	0.207747	0.205747	0.208747	0.194747	0.200747	0.194747	0.186747	0.191747	0.191747	0.179747	0.184747	0.183747	0.168747	0.170747	0.170747	0.160747	0.158747	0.154747	0.171747	0.167747	0.160747	0.169747	0.163747	0.159747	0.166747	0.164747	0.158747	0.165747	0.160747	0.158747	0.163747	0.162747	0.157747	0.161747	0.162747	0.150747	0.150747	0.146747	0.140747
113	0.343747	0.337747	0.337747	0.272747	0.258747	0.255747	0.213747	0.222747	0.222747	0.203747	0.201747	0.204747	0.190747	0.197747	0.190747	0.182747	0.188747	0.187747	0.175747	0.181747	0.180747	0.165747	0.167747	0.167747	0.156747	0.155747	0.150747	0.168747	0.165747	0.158747	0.166747	0.160747	0.157747	0.163747	0.162747	0.155747	0.163747	0.158747	0.156747	0.161747	0.160747	0.155747	0.159747	0.160747	0.148747	0.148747	0.144747	0.138747
116	0.339747	0.334747	0.334747	0.266747	0.254747	0.251747	0.208747	0.218747	0.218747	0.199747	0.197747	0.201747	0.186747	0.194747	0.187747	0.179747	0.185747	0.184747	0.172747	0.178747	0.177747	0.162747	0.164747	0.164747	0.154747	0.152747	0.148747	0.165747	0.162747	0.155747	0.164747	0.157747	0.154747	0.161747	0.159747	0.153747	0.161747	0.156747	0.153747	0.159747	0.158747	0.153747	0.156747	0.158747	0.146747	0.146747	0.142747	0.136747
119	0.337747	0.331747	0.332747	0.262747	0.248747	0.246747	0.204747	0.214747	0.214747	0.195747	0.193747	0.197747	0.183747	0.191747	0.184747	0.176747	0.182747	0.181747	0.169747	0.175747	0.174747	0.159747	0.161747	0.161747	0.151747	0.150747	0.145747	0.162747	0.159747	0.152747	0.161747	0.155747	0.152747	0.159747	0.157747	0.150747	0.159747	0.154747	0.151747	0.157747	0.157747	0.151747	0.155747	0.156747	0.144747	0.144747	0.140747	0.134747
122	0.333747	0.328747	0.329747	0.257747	0.243747	0.242747	0.200747	0.210747	0.210747	0.192747	0.190747	0.194747	0.180747	0.187747	0.181747	0.173747	0.179747	0.179747	0.166747	0.172747	0.171747	0.157747	0.158747	0.159747	0.148747	0.147747	0.142747	0.160747	0.157747	0.149747	0.159747	0.153747	0.150747	0.156747	0.155747	0.148747	0.157747	0.152747	0.150747	0.155747	0.155747	0.150747	0.153747	0.154747	0.142747	0.142747	0.139747	0.133747
125	0.330747	0.326747	0.326747	0.252747	0.238747	0.237747	0.196747	0.206747	0.207747	0.188747	0.187747	0.191747	0.177747	0.184747	0.178747	0.170747	0.176747	0.176747	0.163747	0.169747	0.169747	0.155747	0.156747	0.156747	0.146747	0.145747	0.140747	0.158747	0.154747	0.147747	0.157747	0.151747	0.147747	0.154747	0.153747	0.146747	0.155747	0.150747	0.147747	0.153747	0.153747	0.148747	0.151747	0.152747	0.140747	0.141747	0.137747	0.131747
128	0.326747	0.323747	0.324747	0.247747	0.233747	0.232747	0.193747	0.203747	0.203747	0.184747	0.183747	0.188747	0.174747	0.181747	0.175747	0.167747	0.174747	0.173747	0.161747	0.167747	0.166747	0.152747	0.153747	0.154747	0.143747	0.142747	0.138747	0.155747	0.152747	0.145747	0.155747	0.149747	0.145747	0.153747	0.151747	0.144747	0.153747	0.148747	0.146747	0.152747	0.151747	0.146747	0.149747	0.151747	0.139747	0.139747	0.135747	0.130747
131	0.324747	0.321747	0.321747	0.243747	0.229747	0.228747	0.189747	0.199747	0.200747	0.181747	0.180747	0.185747	0.171747	0.179747	0.173747	0.165747	0.171747	0.171747	0.159747	0.164747	0.164747	0.150747	0.151747	0.152747	0.141747	0.140747	0.135747	0.153747	0.150747	0.142747	0.153747	0.147747	0.143747	0.151747	0.149747	0.142747	0.151747	0.146747	0.144747	0.150747	0.149747	0.145747	0.148747	0.149747	0.137747	0.137747	0.134747	0.128747
134	0.321747	0.318747	0.319747	0.238747	0.225747	0.223747	0.185747	0.195747	0.197747	0.178747	0.178747	0.182747	0.168747	0.176747	0.170747	0.162747	0.168747	0.168747	0.156747	0.162747	0.162747	0.148747	0.149747	0.149747	0.139747	0.138747	0.133747	0.151747	0.148747	0.140747	0.152747	0.145747	0.141747	0.149747	0.147747	0.140747	0.150747	0.145747	0.142747	0.148747	0.148747	0.143747	0.146747	0.147747	0.136747	0.136747	0.132747	0.126747
137	0.320747	0.316747	0.316747	0.233747	0.221747	0.219747	0.182747	0.192747	0.193747	0.175747	0.175747	0.179747	0.166747	0.173747	0.168747	0.160747	0.166747	0.166747	0.154747	0.160747	0.159747	0.146747	0.147747	0.147747	0.137747	0.136747	0.131747	0.149747	0.145747	0.138747	0.150747	0.143747	0.139747	0.147747	0.145747	0.138747	0.148747	0.143747	0.140747	0.147747	0.146747	0.141747	0.144747	0.146747	0.134747	0.134747	0.131747	0.126747
140	0.316747	0.313747	0.314747	0.228747	0.216747	0.214747	0.178747	0.189747	0.190747	0.172747	0.172747	0.176747	0.163747	0.171747	0.165747	0.157747	0.164747	0.164747	0.152747	0.157747	0.157747	0.143747	0.145747	0.146747	0.135747	0.134747	0.130747	0.147747	0.144747	0.137747	0.148747	0.141747	0.138747	0.146747	0.144747	0.137747	0.146747	0.142747	0.139747	0.145747	0.145747	0.140747	0.143747	0.144747	0.133747	0.132747	0.129747	0.124747
143	0.314747	0.310747	0.311747	0.224747	0.212747	0.210747	0.175747	0.186747	0.187747	0.170747	0.169747	0.174747	0.160747	0.168747	0.163747	0.155747	0.161747	0.161747	0.150747	0.155747	0.155747	0.142747	0.143747	0.143747	0.133747	0.132747	0.128747	0.145747	0.142747	0.135747	0.147747	0.139747	0.136747	0.144747	0.142747	0.135747	0.145747	0.140747	0.137747	0.144747	0.143747	0.139747	0.141747	0.142747	0.131747	0.131747	0.128747	0.122747
146	0.310747	0.308747	0.309747	0.220747	0.208747	0.206747	0.172747	0.183747	0.184747	0.167747	0.166747	0.172747	0.158747	0.166747	0.161747	0.153747	0.159747	0.159747	0.148747	0.153747	0.153747	0.140747	0.141747	0.142747	0.131747	0.131747	0.126747	0.143747	0.140747	0.133747	0.145747	0.137747	0.134747	0.142747	0.140747	0.133747	0.143747	0.138747	0.136747	0.142747	0.142747	0.137747	0.139747	0.141747	0.130747	0.130747	0.127747	0.121747
149	0.309747	0.305747	0.306747	0.215747	0.204747	0.202747	0.169747	0.180747	0.181747	0.165747	0.164747	0.169747	0.156747	0.164747	0.159747	0.151747	0.157747	0.157747	0.146747	0.151747	0.151747	0.138747	0.139747	0.140747	0.130747	0.129747	0.124747	0.142747	0.138747	0.132747	0.143747	0.136747	0.132747	0.141747	0.139747	0.132747	0.142747	0.137747	0.134747	0.141747	0.140747	0.136747	0.138747	0.140747	0.129747	0.129747	0.125747	0.119747
152	0.306747	0.303747	0.304747	0.212747	0.201747	0.198747	0.166747	0.178747	0.178747	0.162747	0.162747	0.167747	0.154747	0.162747	0.157747	0.149747	0.155747	0.155747	0.144747	0.149747	0.149747	0.136747	0.138747	0.138747	0.128747	0.127747	0.123747	0.140747	0.136747	0.130747	0.142747	0.134747	0.131747	0.139747	0.137747	0.130747	0.141747	0.136747	0.133747	0.139747	0.139747	0.135747	0.137747	0.138747	0.127747	0.127747	0.124747	0.119747
155	0.304747	0.300747	0.301747	0.208747	0.197747	0.195747	0.164747	0.175747	0.176747	0.160747	0.160747	0.165747	0.152747	0.160747	0.155747	0.147747	0.153747	0.153747	0.142747	0.148747	0.147747	0.135747	0.136747	0.137747	0.127747	0.126747	0.121747	0.138747	0.135747	0.128747	0.140747	0.133747	0.129747	0.138747	0.136747	0.129747	0.139747	0.134747	0.131747	0.138747	0.137747	0.133747	0.135747	0.137747	0.126747	0.126747	0.123747	0.117747
158	0.301747	0.297747	0.299747	0.204747	0.193747	0.192747	0.161747	0.172747	0.173747	0.158747	0.158747	0.163747	0.150747	0.157747	0.153747	0.145747	0.152747	0.152747	0.141747	0.146747	0.146747	0.134747	0.134747	0.135747	0.125747	0.124747	0.120747	0.137747	0.134747	0.127747	0.139747	0.132747	0.128747	0.137747	0.135747	0.127747	0.138747	0.133747	0.130747	0.137747	0.136747	0.132747	0.134747	0.136747	0.125747	0.125747	0.122747	0.116747
161	0.298747	0.295747	0.297747	0.201747	0.190747	0.188747	0.158747	0.169747	0.170747	0.155747	0.155747	0.161747	0.148747	0.156747	0.151747	0.144747	0.150747	0.150747	0.139747	0.144747	0.144747	0.132747	0.133747	0.134747	0.124747	0.123747	0.118747	0.135747	0.132747	0.125747	0.137747	0.130747	0.126747	0.135747	0.133747	0.126747	0.137747	0.132747	0.129747	0.135747	0.135747	0.131747	0.132747	0.134747	0.124747	0.124747	0.120747	0.115747
164	0.295747	0.293747	0.295747	0.197747	0.186747	0.185747	0.156747	0.167747	0.168747	0.153747	0.153747	0.159747	0.146747	0.154747	0.150747	0.142747	0.148747	0.148747	0.138747	0.143747	0.142747	0.130747	0.132747	0.132747	0.122747	0.122747	0.117747	0.134747	0.130747	0.124747	0.136747	0.129747	0.125747	0.134747	0.132747	0.125747	0.135747	0.131747	0.128747	0.134747	0.133747	0.130747	0.132747	0.133747	0.123747	0.123747	0.119747	0.114747
167	0.292747	0.291747	0.292747	0.193747	0.183747	0.182747	0.154747	0.164747	0.165747	0.151747	0.151747	0.157747	0.144747	0.152747	0.148747	0.140747	0.147747	0.146747	0.136747	0.141747	0.141747	0.129747	0.130747	0.131747	0.121747	0.120747	0.116747	0.133747	0.129747	0.123747	0.134747	0.128747	0.124747	0.132747	0.131747	0.123747	0.134747	0.130747	0.126747	0.133747	0.132747	0.129747	0.130747	0.132747	0.121747	0.122747	0.118747	0.112747
170	0.290747	0.288747	0.290747	0.190747	0.180747	0.179747	0.152747	0.162747	0.163747	0.149747	0.150747	0.155747	0.143747	0.150747	0.146747	0.139747	0.146747	0.145747	0.134747	0.139747	0.139747	0.127747	0.129747	0.129747	0.120747	0.119747	0.114747	0.131747	0.128747	0.121747	0.133747	0.126747	0.122747	0.131747	0.129747	0.122747	0.133747	0.128747	0.125747	0.132747	0.131747	0.128747	0.129747	0.130747	0.121747	0.120747	0.117747	0.111747
173	0.287747	0.286747	0.287747	0.186747	0.177747	0.176747	0.149747	0.160747	0.161747	0.147747	0.148747	0.153747	0.141747	0.149747	0.145747	0.137747	0.144747	0.144747	0.133747	0.138747	0.138747	0.126747	0.128747	0.128747	0.119747	0.118747	0.113747	0.130747	0.126747	0.120747	0.132747	0.125747	0.121747	0.130747	0.128747	0.121747	0.132747	0.127747	0.124747	0.131747	0.130747	0.127747	0.128747	0.129747	0.119747	0.119747	0.116747	0.110747
176	0.284747	0.284747	0.285747	0.183747	0.173747	0.174747	0.147747	0.157747	0.159747	0.145747	0.146747	0.152747	0.140747	0.147747	0.143747	0.136747	0.143747	0.142747	0.132747	0.136747	0.136747	0.124747	0.126747	0.127747	0.117747	0.116747	0.112747	0.129747	0.125747	0.119747	0.131747	0.124747	0.120747	0.129747	0.127747	0.120747	0.131747	0.126747	0.123747	0.130747	0.129747	0.126747	0.127747	0.128747	0.118747	0.118747	0.115747	0.110747
179	0.281747	0.282747	0.282747	0.179747	0.171747	0.171747	0.145747	0.156747	0.157747	0.144747	0.144747	0.150747	0.138747	0.145747	0.142747	0.134747	0.141747	0.141747	0.130747	0.135747	0.135747	0.123747	0.125747	0.126747	0.116747	0.115747	0.110747	0.128747	0.124747	0.118747	0.130747	0.123747	0.119747	0.128747	0.126747	0.119747	0.129747	0.125747	0.122747	0.128747	0.128747	0.125747	0.125747	0.127747	0.117747	0.117747	0.114747	0.108747
182	0.279747	0.280747	0.280747	0.177747	0.168747	0.168747	0.143747	0.153747	0.155747	0.142747	0.142747	0.148747	0.136747	0.144747	0.140747	0.133747	0.140747	0.139747	0.129747	0.133747	0.133747	0.121747	0.124747	0.124747	0.115747	0.114747	0.109747	0.126747	0.123747	0.117747	0.129747	0.122747	0.117747	0.127747	0.125747	0.118747	0.128747	0.124747	0.120747	0.127747	0.127747	0.124747	0.124747	0.126747	0.116747	0.116747	0.113747	0.107747

## Sheet: ORF39del_P_aeruginosa
Time, min/Enzyme, ug	0 (PBS)	0 (PBS)	0 (PBS)	0.1	0.1	0.1	0.15	0.15	0.15	0.2	0.2	0.2	0.25	0.25	0.25	0.3	0.3	0.3	0.35	0.35	0.35	0.4	0.4	0.4	0.45	0.45	0.45	0.5	0.5	0.5	0.75	0.75	0.75	1	1	1	2	2	2	3	3	3	4	4	4	5	5	5
0	0.390817	0.399817	0.409817	0.391817	0.400817	0.414817	0.397817	0.405817	0.415817	0.402817	0.407817	0.407817	0.408817	0.409817	0.408817	0.408817	0.408817	0.408817	0.398817	0.409817	0.411817	0.401817	0.401817	0.407817	0.405817	0.405817	0.396817	0.409817	0.404817	0.399817	0.405817	0.401817	0.392817	0.406817	0.409817	0.400817	0.412817	0.407817	0.396817	0.412817	0.409817	0.397817	0.409817	0.401817	0.399817	0.401817	0.395817	0.399817
2.66667	0.381817	0.400817	0.393817	0.364817	0.389817	0.399817	0.371817	0.381817	0.383817	0.372817	0.388817	0.385817	0.359817	0.359817	0.384817	0.330817	0.354817	0.369817	0.315817	0.324817	0.352817	0.292817	0.293817	0.335817	0.340817	0.379817	0.385817	0.331817	0.383817	0.381817	0.304817	0.342817	0.347817	0.270817	0.317817	0.328817	0.171817	0.507817	0.225817	0.128817	0.133817	0.156817	0.123817	0.123817	0.138817	0.112817	0.108817	0.125817
5.66667	0.378817	0.393817	0.389817	0.349817	0.370817	0.375817	0.341817	0.344817	0.355817	0.317817	0.338817	0.332817	0.275817	0.279817	0.302817	0.242817	0.258817	0.274817	0.208817	0.215817	0.222817	0.189817	0.185817	0.208817	0.221817	0.238817	0.250817	0.209817	0.222817	0.240817	0.135817	0.144817	0.147817	0.122817	0.116817	0.116817	0.0958172	0.0948172	0.0918172	0.0888172	0.0888172	0.0858172	0.0848172	0.0858172	0.0858172	0.0828172	0.0808172	0.0828172
8.66667	0.369817	0.387817	0.384817	0.332817	0.347817	0.356817	0.302817	0.308817	0.317817	0.256817	0.283817	0.264817	0.211817	0.213817	0.219817	0.172817	0.193817	0.205817	0.148817	0.139817	0.157817	0.123817	0.125817	0.134817	0.132817	0.140817	0.140817	0.121817	0.126817	0.135817	0.0988172	0.0988172	0.0948172	0.0918172	0.0968172	0.0898172	0.0838172	0.0828172	0.0798172	0.0798172	0.0798172	0.0748172	0.0758172	0.0768172	0.0778172	0.0738172	0.0718172	0.0718172
11.6667	0.362817	0.380817	0.374817	0.312817	0.320817	0.331817	0.264817	0.268817	0.286817	0.211817	0.232817	0.219817	0.153817	0.158817	0.160817	0.127817	0.136817	0.141817	0.111817	0.111817	0.119817	0.0998172	0.0988172	0.102817	0.0978172	0.102817	0.0978172	0.0938172	0.0948172	0.0948172	0.0828172	0.0858172	0.0818172	0.0818172	0.0828172	0.0778172	0.0748172	0.0788172	0.0718172	0.0718172	0.0728172	0.0678172	0.0688172	0.0688172	0.0688172	0.0668172	0.0648172	0.0648172
14.6667	0.358817	0.372817	0.367817	0.291817	0.290817	0.307817	0.231817	0.234817	0.251817	0.171817	0.183817	0.175817	0.121817	0.121817	0.136817	0.0998172	0.107817	0.106817	0.0918172	0.0928172	0.0978172	0.0878172	0.0868172	0.0898172	0.0868172	0.0918172	0.0828172	0.0818172	0.0828172	0.0808172	0.0718172	0.0768172	0.0718172	0.0738172	0.0738172	0.0698172	0.0688172	0.0668172	0.0648172	0.0668172	0.0648172	0.0628172	0.0638172	0.0638172	0.0628172	0.0608172	0.0588172	0.0588172
17.6667	0.351817	0.367817	0.361817	0.269817	0.272817	0.286817	0.201817	0.206817	0.215817	0.136817	0.158817	0.139817	0.102817	0.101817	0.105817	0.0868172	0.0918172	0.0928172	0.0808172	0.0838172	0.0868172	0.0748172	0.0778172	0.0788172	0.0798172	0.0768172	0.0738172	0.0708172	0.0748172	0.0718172	0.0658172	0.0688172	0.0658172	0.0678172	0.0668172	0.0638172	0.0638172	0.0618172	0.0588172	0.0608172	0.0598172	0.0578172	0.0588172	0.0588172	0.0588172	0.0568172	0.0538172	0.0538172
20.6667	0.343817	0.360817	0.354817	0.243817	0.254817	0.265817	0.171817	0.167817	0.180817	0.113817	0.116817	0.107817	0.0898172	0.0868172	0.0918172	0.0778172	0.0838172	0.0828172	0.0738172	0.0748172	0.0788172	0.0668172	0.0698172	0.0718172	0.0728172	0.0758172	0.0668172	0.0648172	0.0668172	0.0638172	0.0598172	0.0628172	0.0588172	0.0618172	0.0608172	0.0578172	0.0588172	0.0568172	0.0548172	0.0568172	0.0558172	0.0528172	0.0548172	0.0538172	0.0568172	0.0518172	0.0498172	0.0498172
23.6667	0.335817	0.353817	0.347817	0.223817	0.237817	0.245817	0.145817	0.143817	0.154817	0.0988172	0.103817	0.0948172	0.0798172	0.0768172	0.0808172	0.0738172	0.0758172	0.0758172	0.0658172	0.0688172	0.0718172	0.0598172	0.0638172	0.0638172	0.0658172	0.0698172	0.0608172	0.0598172	0.0608172	0.0578172	0.0548172	0.0568172	0.0538172	0.0568172	0.0558172	0.0538172	0.0548172	0.0528172	0.0508172	0.0538172	0.0518172	0.0498172	0.0508172	0.0508172	0.0498172	0.0488172	0.0468172	0.0478172
26.6667	0.328817	0.346817	0.340817	0.206817	0.221817	0.228817	0.126817	0.122817	0.125817	0.0888172	0.0918172	0.0858172	0.0728172	0.0698172	0.0728172	0.0668172	0.0698172	0.0688172	0.0608172	0.0628172	0.0658172	0.0538172	0.0588172	0.0578172	0.0598172	0.0588172	0.0568172	0.0558172	0.0558172	0.0538172	0.0508172	0.0528172	0.0498172	0.0528172	0.0528172	0.0498172	0.0508172	0.0488172	0.0478172	0.0508172	0.0488172	0.0468172	0.0468172	0.0468172	0.0468172	0.0458172	0.0438172	0.0448172
29.6667	0.321817	0.339817	0.333817	0.188817	0.206817	0.212817	0.108817	0.104817	0.109817	0.0808172	0.0798172	0.0758172	0.0678172	0.0658172	0.0668172	0.0608172	0.0658172	0.0648172	0.0558172	0.0588172	0.0608172	0.0498172	0.0538172	0.0538172	0.0548172	0.0528172	0.0518172	0.0518172	0.0518172	0.0488172	0.0478172	0.0488172	0.0468172	0.0498172	0.0488172	0.0468172	0.0488172	0.0468172	0.0448172	0.0478172	0.0458172	0.0438172	0.0448172	0.0448172	0.0448172	0.0438172	0.0418172	0.0428172
32.6667	0.314817	0.332817	0.326817	0.172817	0.191817	0.198817	0.0938172	0.0928172	0.0958172	0.0738172	0.0738172	0.0708172	0.0618172	0.0608172	0.0618172	0.0568172	0.0618172	0.0598172	0.0518172	0.0548172	0.0568172	0.0458172	0.0498172	0.0498172	0.0498172	0.0488172	0.0488172	0.0478172	0.0478172	0.0458172	0.0448172	0.0458172	0.0438172	0.0468172	0.0458172	0.0438172	0.0458172	0.0438172	0.0428172	0.0458172	0.0428172	0.0418172	0.0428172	0.0428172	0.0428172	0.0418172	0.0398172	0.0408172
35.6667	0.311817	0.325817	0.319817	0.159817	0.175817	0.185817	0.0838172	0.0828172	0.0848172	0.0688172	0.0678172	0.0668172	0.0588172	0.0568172	0.0578172	0.0528172	0.0578172	0.0568172	0.0478172	0.0508172	0.0528172	0.0438172	0.0468172	0.0468172	0.0458172	0.0458172	0.0458172	0.0448172	0.0448172	0.0428172	0.0428172	0.0438172	0.0418172	0.0448172	0.0438172	0.0408172	0.0438172	0.0418172	0.0408172	0.0438172	0.0418172	0.0398172	0.0408172	0.0408172	0.0418172	0.0398172	0.0378172	0.0388172
38.6667	0.304817	0.319817	0.313817	0.147817	0.160817	0.171817	0.0758172	0.0778172	0.0778172	0.0648172	0.0638172	0.0638172	0.0548172	0.0538172	0.0538172	0.0498172	0.0548172	0.0538172	0.0458172	0.0478172	0.0508172	0.0408172	0.0448172	0.0438172	0.0428172	0.0428172	0.0428172	0.0428172	0.0428172	0.0408172	0.0408172	0.0418172	0.0398172	0.0428172	0.0418172	0.0398172	0.0418172	0.0408172	0.0388172	0.0428172	0.0398172	0.0388172	0.0398172	0.0398172	0.0398172	0.0388172	0.0368172	0.0378172
41.6667	0.296817	0.313817	0.308817	0.134817	0.146817	0.160817	0.0698172	0.0728172	0.0728172	0.0598172	0.0598172	0.0598172	0.0528172	0.0508172	0.0518172	0.0468172	0.0528172	0.0498172	0.0428172	0.0458172	0.0478172	0.0388172	0.0428172	0.0418172	0.0408172	0.0448172	0.0408172	0.0408172	0.0408172	0.0388172	0.0388172	0.0398172	0.0388172	0.0418172	0.0398172	0.0378172	0.0408172	0.0388172	0.0378172	0.0408172	0.0388172	0.0368172	0.0378172	0.0378172	0.0388172	0.0378172	0.0358172	0.0368172
44.6667	0.291817	0.308817	0.303817	0.123817	0.134817	0.148817	0.0648172	0.0688172	0.0678172	0.0568172	0.0568172	0.0578172	0.0498172	0.0478172	0.0488172	0.0448172	0.0498172	0.0478172	0.0408172	0.0438172	0.0458172	0.0378172	0.0408172	0.0408172	0.0398172	0.0398172	0.0398172	0.0398172	0.0388172	0.0378172	0.0378172	0.0388172	0.0378172	0.0408172	0.0388172	0.0368172	0.0398172	0.0378172	0.0368172	0.0398172	0.0378172	0.0358172	0.0368172	0.0368172	0.0378172	0.0368172	0.0348172	0.0358172
47.6667	0.286817	0.303817	0.298817	0.113817	0.123817	0.136817	0.0618172	0.0658172	0.0648172	0.0538172	0.0538172	0.0548172	0.0478172	0.0458172	0.0468172	0.0428172	0.0488172	0.0458172	0.0398172	0.0418172	0.0448172	0.0358172	0.0388172	0.0388172	0.0378172	0.0378172	0.0388172	0.0378172	0.0378172	0.0378172	0.0368172	0.0368172	0.0368172	0.0398172	0.0378172	0.0358172	0.0378172	0.0368172	0.0358172	0.0388172	0.0368172	0.0348172	0.0358172	0.0358172	0.0368172	0.0358172	0.0338172	0.0348172
50.6667	0.282817	0.299817	0.293817	0.104817	0.113817	0.126817	0.0578172	0.0628172	0.0608172	0.0518172	0.0518172	0.0528172	0.0458172	0.0448172	0.0448172	0.0408172	0.0468172	0.0438172	0.0388172	0.0398172	0.0428172	0.0348172	0.0378172	0.0378172	0.0368172	0.0368172	0.0368172	0.0368172	0.0358172	0.0348172	0.0358172	0.0358172	0.0358172	0.0388172	0.0368172	0.0348172	0.0378172	0.0358172	0.0348172	0.0388172	0.0358172	0.0348172	0.0358172	0.0358172	0.0358172	0.0368172	0.0328172	0.0348172
53.6667	0.277817	0.295817	0.289817	0.0958172	0.103817	0.116817	0.0558172	0.0598172	0.0588172	0.0498172	0.0498172	0.0518172	0.0438172	0.0428172	0.0438172	0.0398172	0.0458172	0.0428172	0.0378172	0.0388172	0.0418172	0.0338172	0.0368172	0.0378172	0.0358172	0.0358172	0.0358172	0.0368172	0.0348172	0.0348172	0.0348172	0.0348172	0.0348172	0.0378172	0.0358172	0.0338172	0.0368172	0.0348172	0.0348172	0.0378172	0.0348172	0.0338172	0.0348172	0.0348172	0.0358172	0.0348172	0.0328172	0.0338172
56.6667	0.274817	0.290817	0.285817	0.0888172	0.0958172	0.107817	0.0538172	0.0578172	0.0568172	0.0478172	0.0478172	0.0498172	0.0428172	0.0418172	0.0418172	0.0388172	0.0448172	0.0418172	0.0368172	0.0378172	0.0408172	0.0338172	0.0358172	0.0358172	0.0348172	0.0348172	0.0358172	0.0358172	0.0348172	0.0338172	0.0338172	0.0348172	0.0338172	0.0368172	0.0348172	0.0338172	0.0368172	0.0348172	0.0338172	0.0378172	0.0348172	0.0328172	0.0338172	0.0348172	0.0348172	0.0338172	0.0318172	0.0338172
59.6667	0.270817	0.286817	0.282817	0.0828172	0.0888172	0.0998172	0.0518172	0.0558172	0.0538172	0.0468172	0.0468172	0.0478172	0.0418172	0.0408172	0.0408172	0.0378172	0.0438172	0.0408172	0.0358172	0.0368172	0.0398172	0.0328172	0.0358172	0.0348172	0.0348172	0.0348172	0.0348172	0.0348172	0.0338172	0.0328172	0.0338172	0.0338172	0.0338172	0.0368172	0.0348172	0.0328172	0.0358172	0.0338172	0.0338172	0.0368172	0.0338172	0.0328172	0.0338172	0.0338172	0.0358172	0.0338172	0.0318172	0.0328172
62.6667	0.266817	0.282817	0.279817	0.0778172	0.0828172	0.0928172	0.0498172	0.0548172	0.0528172	0.0458172	0.0448172	0.0468172	0.0398172	0.0398172	0.0398172	0.0378172	0.0428172	0.0398172	0.0358172	0.0368172	0.0388172	0.0328172	0.0348172	0.0348172	0.0338172	0.0338172	0.0348172	0.0348172	0.0328172	0.0328172	0.0328172	0.0328172	0.0328172	0.0358172	0.0338172	0.0328172	0.0358172	0.0338172	0.0328172	0.0368172	0.0338172	0.0328172	0.0338172	0.0338172	0.0348172	0.0338172	0.0318172	0.0328172
65.6667	0.263817	0.279817	0.275817	0.0728172	0.0778172	0.0868172	0.0488172	0.0528172	0.0518172	0.0448172	0.0438172	0.0458172	0.0398172	0.0388172	0.0388172	0.0368172	0.0418172	0.0388172	0.0348172	0.0358172	0.0378172	0.0318172	0.0338172	0.0348172	0.0338172	0.0338172	0.0338172	0.0338172	0.0328172	0.0318172	0.0328172	0.0328172	0.0328172	0.0358172	0.0338172	0.0318172	0.0348172	0.0338172	0.0328172	0.0368172	0.0338172	0.0328172	0.0328172	0.0328172	0.0338172	0.0328172	0.0308172	0.0328172
68.6667	0.260817	0.275817	0.272817	0.0698172	0.0738172	0.0808172	0.0478172	0.0518172	0.0498172	0.0438172	0.0428172	0.0448172	0.0388172	0.0388172	0.0378172	0.0358172	0.0418172	0.0388172	0.0338172	0.0348172	0.0378172	0.0318172	0.0338172	0.0338172	0.0328172	0.0328172	0.0338172	0.0338172	0.0318172	0.0318172	0.0318172	0.0328172	0.0328172	0.0358172	0.0328172	0.0318172	0.0348172	0.0328172	0.0328172	0.0358172	0.0328172	0.0318172	0.0328172	0.0328172	0.0338172	0.0328172	0.0308172	0.0318172
71.6667	0.257817	0.272817	0.269817	0.0658172	0.0698172	0.0768172	0.0468172	0.0508172	0.0488172	0.0428172	0.0418172	0.0438172	0.0378172	0.0378172	0.0378172	0.0358172	0.0408172	0.0378172	0.0338172	0.0348172	0.0368172	0.0308172	0.0328172	0.0338172	0.0328172	0.0328172	0.0338172	0.0328172	0.0318172	0.0328172	0.0318172	0.0318172	0.0328172	0.0348172	0.0328172	0.0318172	0.0348172	0.0328172	0.0318172	0.0358172	0.0328172	0.0318172	0.0328172	0.0328172	0.0338172	0.0328172	0.0308172	0.0318172
74.6667	0.255817	0.269817	0.267817	0.0638172	0.0678172	0.0738172	0.0458172	0.0508172	0.0478172	0.0418172	0.0408172	0.0428172	0.0378172	0.0368172	0.0368172	0.0348172	0.0408172	0.0378172	0.0328172	0.0338172	0.0368172	0.0308172	0.0328172	0.0328172	0.0318172	0.0328172	0.0328172	0.0328172	0.0318172	0.0318172	0.0318172	0.0318172	0.0318172	0.0348172	0.0328172	0.0318172	0.0338172	0.0328172	0.0318172	0.0358172	0.0328172	0.0318172	0.0328172	0.0318172	0.0338172	0.0318172	0.0308172	0.0318172
77.6667	0.253817	0.267817	0.264817	0.0618172	0.0648172	0.0708172	0.0448172	0.0498172	0.0478172	0.0408172	0.0408172	0.0428172	0.0368172	0.0368172	0.0358172	0.0348172	0.0398172	0.0368172	0.0328172	0.0338172	0.0358172	0.0308172	0.0328172	0.0328172	0.0318172	0.0328172	0.0328172	0.0338172	0.0308172	0.0308172	0.0308172	0.0318172	0.0318172	0.0348172	0.0328172	0.0308172	0.0338172	0.0318172	0.0318172	0.0358172	0.0318172	0.0318172	0.0318172	0.0318172	0.0328172	0.0318172	0.0298172	0.0318172
80.6667	0.250817	0.264817	0.261817	0.0598172	0.0628172	0.0678172	0.0438172	0.0488172	0.0468172	0.0408172	0.0398172	0.0418172	0.0368172	0.0358172	0.0358172	0.0348172	0.0398172	0.0368172	0.0328172	0.0338172	0.0358172	0.0298172	0.0318172	0.0328172	0.0318172	0.0318172	0.0328172	0.0328172	0.0308172	0.0308172	0.0308172	0.0308172	0.0318172	0.0338172	0.0318172	0.0308172	0.0338172	0.0318172	0.0318172	0.0358172	0.0318172	0.0308172	0.0318172	0.0318172	0.0328172	0.0318172	0.0298172	0.0318172
83.6667	0.247817	0.261817	0.259817	0.0578172	0.0608172	0.0658172	0.0438172	0.0478172	0.0458172	0.0398172	0.0388172	0.0408172	0.0368172	0.0358172	0.0358172	0.0338172	0.0398172	0.0358172	0.0328172	0.0328172	0.0358172	0.0298172	0.0318172	0.0318172	0.0318172	0.0318172	0.0328172	0.0338172	0.0308172	0.0328172	0.0308172	0.0308172	0.0308172	0.0338172	0.0318172	0.0308172	0.0338172	0.0318172	0.0318172	0.0348172	0.0318172	0.0308172	0.0318172	0.0318172	0.0328172	0.0318172	0.0298172	0.0318172
86.6667	0.244817	0.259817	0.256817	0.0568172	0.0598172	0.0638172	0.0428172	0.0478172	0.0458172	0.0388172	0.0388172	0.0408172	0.0358172	0.0358172	0.0348172	0.0338172	0.0398172	0.0358172	0.0318172	0.0328172	0.0358172	0.0298172	0.0318172	0.0318172	0.0318172	0.0318172	0.0318172	0.0328172	0.0308172	0.0318172	0.0308172	0.0308172	0.0308172	0.0338172	0.0318172	0.0308172	0.0338172	0.0318172	0.0318172	0.0348172	0.0318172	0.0308172	0.0318172	0.0318172	0.0328172	0.0318172	0.0298172	0.0308172
89.6667	0.243817	0.256817	0.254817	0.0548172	0.0578172	0.0618172	0.0428172	0.0468172	0.0448172	0.0388172	0.0388172	0.0408172	0.0358172	0.0348172	0.0348172	0.0338172	0.0388172	0.0358172	0.0318172	0.0328172	0.0348172	0.0298172	0.0318172	0.0318172	0.0318172	0.0318172	0.0318172	0.0328172	0.0308172	0.0298172	0.0308172	0.0308172	0.0308172	0.0338172	0.0318172	0.0308172	0.0338172	0.0318172	0.0308172	0.0348172	0.0318172	0.0308172	0.0318172	0.0318172	0.0328172	0.0308172	0.0298172	0.0308172
92.6667	0.241817	0.254817	0.252817	0.0538172	0.0568172	0.0608172	0.0418172	0.0468172	0.0448172	0.0388172	0.0378172	0.0398172	0.0348172	0.0348172	0.0348172	0.0338172	0.0388172	0.0358172	0.0318172	0.0318172	0.0348172	0.0298172	0.0318172	0.0318172	0.0308172	0.0308172	0.0318172	0.0318172	0.0308172	0.0298172	0.0308172	0.0308172	0.0308172	0.0338172	0.0308172	0.0308172	0.0338172	0.0318172	0.0308172	0.0348172	0.0308172	0.0308172	0.0318172	0.0318172	0.0328172	0.0308172	0.0298172	0.0308172
95.6667	0.239817	0.252817	0.249817	0.0528172	0.0558172	0.0588172	0.0418172	0.0458172	0.0438172	0.0378172	0.0378172	0.0398172	0.0348172	0.0338172	0.0338172	0.0328172	0.0388172	0.0348172	0.0318172	0.0318172	0.0348172	0.0298172	0.0308172	0.0308172	0.0308172	0.0308172	0.0318172	0.0328172	0.0298172	0.0298172	0.0308172	0.0308172	0.0308172	0.0338172	0.0308172	0.0308172	0.0338172	0.0308172	0.0308172	0.0348172	0.0308172	0.0308172	0.0308172	0.0308172	0.0328172	0.0308172	0.0298172	0.0308172
98.6667	0.237817	0.249817	0.248817	0.0518172	0.0538172	0.0578172	0.0408172	0.0458172	0.0438172	0.0378172	0.0368172	0.0398172	0.0348172	0.0338172	0.0338172	0.0328172	0.0388172	0.0348172	0.0318172	0.0318172	0.0348172	0.0288172	0.0308172	0.0308172	0.0308172	0.0308172	0.0318172	0.0318172	0.0298172	0.0298172	0.0308172	0.0308172	0.0308172	0.0338172	0.0308172	0.0298172	0.0338172	0.0308172	0.0308172	0.0348172	0.0308172	0.0308172	0.0308172	0.0308172	0.0328172	0.0308172	0.0298172	0.0308172
101.667	0.236817	0.247817	0.246817	0.0508172	0.0528172	0.0568172	0.0408172	0.0458172	0.0428172	0.0378172	0.0368172	0.0388172	0.0338172	0.0338172	0.0338172	0.0328172	0.0388172	0.0348172	0.0318172	0.0318172	0.0348172	0.0288172	0.0308172	0.0308172	0.0308172	0.0308172	0.0318172	0.0318172	0.0298172	0.0298172	0.0308172	0.0308172	0.0308172	0.0328172	0.0308172	0.0298172	0.0338172	0.0308172	0.0308172	0.0348172	0.0308172	0.0308172	0.0308172	0.0308172	0.0318172	0.0308172	0.0298172	0.0308172
104.667	0.233817	0.246817	0.243817	0.0498172	0.0528172	0.0558172	0.0408172	0.0448172	0.0428172	0.0378172	0.0368172	0.0388172	0.0338172	0.0338172	0.0338172	0.0328172	0.0388172	0.0348172	0.0308172	0.0318172	0.0338172	0.0288172	0.0308172	0.0308172	0.0308172	0.0308172	0.0318172	0.0308172	0.0298172	0.0298172	0.0298172	0.0298172	0.0308172	0.0328172	0.0308172	0.0298172	0.0338172	0.0308172	0.0308172	0.0348172	0.0308172	0.0298172	0.0308172	0.0308172	0.0318172	0.0308172	0.0298172	0.0308172
107.667	0.232817	0.244817	0.242817	0.0498172	0.0518172	0.0548172	0.0398172	0.0448172	0.0428172	0.0368172	0.0368172	0.0388172	0.0338172	0.0338172	0.0338172	0.0328172	0.0378172	0.0338172	0.0308172	0.0318172	0.0348172	0.0288172	0.0308172	0.0308172	0.0308172	0.0308172	0.0318172	0.0308172	0.0298172	0.0298172	0.0298172	0.0298172	0.0308172	0.0328172	0.0308172	0.0298172	0.0328172	0.0308172	0.0308172	0.0348172	0.0308172	0.0308172	0.0308172	0.0308172	0.0318172	0.0308172	0.0288172	0.0308172
110.667	0.230817	0.242817	0.240817	0.0488172	0.0508172	0.0538172	0.0398172	0.0448172	0.0418172	0.0368172	0.0358172	0.0388172	0.0338172	0.0338172	0.0328172	0.0328172	0.0378172	0.0338172	0.0308172	0.0318172	0.0338172	0.0288172	0.0308172	0.0308172	0.0308172	0.0308172	0.0308172	0.0308172	0.0298172	0.0298172	0.0298172	0.0298172	0.0298172	0.0328172	0.0308172	0.0298172	0.0328172	0.0308172	0.0308172	0.0348172	0.0308172	0.0298172	0.0308172	0.0308172	0.0318172	0.0308172	0.0288172	0.0298172
113.667	0.229817	0.240817	0.238817	0.0478172	0.0498172	0.0538172	0.0398172	0.0448172	0.0418172	0.0368172	0.0358172	0.0388172	0.0338172	0.0328172	0.0328172	0.0328172	0.0378172	0.0338172	0.0308172	0.0308172	0.0338172	0.0288172	0.0298172	0.0308172	0.0308172	0.0308172	0.0308172	0.0308172	0.0298172	0.0298172	0.0298172	0.0298172	0.0308172	0.0328172	0.0308172	0.0298172	0.0328172	0.0308172	0.0308172	0.0348172	0.0308172	0.0298172	0.0308172	0.0308172	0.0318172	0.0308172	0.0288172	0.0298172
116.667	0.227817	0.238817	0.236817	0.0468172	0.0498172	0.0528172	0.0388172	0.0438172	0.0418172	0.0368172	0.0358172	0.0378172	0.0338172	0.0328172	0.0328172	0.0318172	0.0378172	0.0338172	0.0308172	0.0308172	0.0338172	0.0288172	0.0308172	0.0308172	0.0308172	0.0308172	0.0308172	0.0308172	0.0298172	0.0308172	0.0298172	0.0298172	0.0298172	0.0328172	0.0308172	0.0298172	0.0328172	0.0308172	0.0298172	0.0348172	0.0308172	0.0298172	0.0308172	0.0308172	0.0318172	0.0308172	0.0288172	0.0318172
119.667	0.225817	0.237817	0.234817	0.0468172	0.0488172	0.0518172	0.0388172	0.0438172	0.0408172	0.0368172	0.0358172	0.0378172	0.0328172	0.0328172	0.0328172	0.0318172	0.0378172	0.0338172	0.0308172	0.0308172	0.0338172	0.0288172	0.0298172	0.0308172	0.0308172	0.0308172	0.0308172	0.0308172	0.0298172	0.0298172	0.0298172	0.0298172	0.0298172	0.0328172	0.0308172	0.0298172	0.0328172	0.0308172	0.0308172	0.0338172	0.0308172	0.0298172	0.0308172	0.0308172	0.0318172	0.0308172	0.0288172	0.0298172
122.667	0.224817	0.235817	0.233817	0.0458172	0.0478172	0.0518172	0.0388172	0.0438172	0.0408172	0.0358172	0.0348172	0.0378172	0.0328172	0.0328172	0.0328172	0.0318172	0.0378172	0.0338172	0.0308172	0.0308172	0.0338172	0.0288172	0.0298172	0.0308172	0.0308172	0.0298172	0.0308172	0.0308172	0.0298172	0.0298172	0.0298172	0.0298172	0.0298172	0.0328172	0.0298172	0.0298172	0.0328172	0.0308172	0.0308172	0.0348172	0.0308172	0.0298172	0.0308172	0.0308172	0.0318172	0.0308172	0.0288172	0.0298172
125.667	0.222817	0.233817	0.232817	0.0458172	0.0478172	0.0508172	0.0388172	0.0438172	0.0408172	0.0358172	0.0348172	0.0378172	0.0328172	0.0328172	0.0328172	0.0318172	0.0378172	0.0338172	0.0308172	0.0308172	0.0338172	0.0288172	0.0298172	0.0308172	0.0308172	0.0308172	0.0308172	0.0308172	0.0288172	0.0298172	0.0298172	0.0298172	0.0298172	0.0328172	0.0298172	0.0298172	0.0328172	0.0298172	0.0308172	0.0348172	0.0308172	0.0298172	0.0308172	0.0308172	0.0318172	0.0298172	0.0288172	0.0298172
128.667	0.220817	0.232817	0.230817	0.0448172	0.0468172	0.0508172	0.0388172	0.0438172	0.0408172	0.0358172	0.0348172	0.0378172	0.0328172	0.0328172	0.0328172	0.0318172	0.0378172	0.0338172	0.0308172	0.0308172	0.0338172	0.0278172	0.0298172	0.0298172	0.0298172	0.0298172	0.0308172	0.0308172	0.0288172	0.0298172	0.0298172	0.0298172	0.0298172	0.0328172	0.0298172	0.0298172	0.0328172	0.0308172	0.0298172	0.0348172	0.0308172	0.0298172	0.0308172	0.0308172	0.0318172	0.0298172	0.0288172	0.0298172
131.667	0.219817	0.230817	0.229817	0.0448172	0.0468172	0.0498172	0.0378172	0.0428172	0.0408172	0.0358172	0.0348172	0.0378172	0.0328172	0.0328172	0.0328172	0.0318172	0.0378172	0.0338172	0.0308172	0.0308172	0.0338172	0.0288172	0.0298172	0.0298172	0.0308172	0.0298172	0.0308172	0.0308172	0.0288172	0.0288172	0.0298172	0.0298172	0.0298172	0.0328172	0.0298172	0.0298172	0.0328172	0.0308172	0.0298172	0.0348172	0.0308172	0.0298172	0.0308172	0.0308172	0.0308172	0.0308172	0.0288172	0.0298172
134.667	0.218817	0.230817	0.227817	0.0448172	0.0468172	0.0498172	0.0378172	0.0428172	0.0408172	0.0358172	0.0348172	0.0378172	0.0328172	0.0328172	0.0328172	0.0318172	0.0378172	0.0338172	0.0308172	0.0308172	0.0338172	0.0278172	0.0298172	0.0298172	0.0298172	0.0298172	0.0308172	0.0308172	0.0288172	0.0288172	0.0298172	0.0298172	0.0298172	0.0328172	0.0298172	0.0298172	0.0328172	0.0298172	0.0298172	0.0338172	0.0308172	0.0298172	0.0298172	0.0298172	0.0318172	0.0298172	0.0288172	0.0298172
137.667	0.217817	0.228817	0.226817	0.0438172	0.0458172	0.0488172	0.0378172	0.0428172	0.0398172	0.0358172	0.0348172	0.0368172	0.0328172	0.0328172	0.0318172	0.0318172	0.0378172	0.0338172	0.0298172	0.0308172	0.0338172	0.0278172	0.0298172	0.0298172	0.0298172	0.0298172	0.0308172	0.0308172	0.0288172	0.0288172	0.0298172	0.0298172	0.0298172	0.0328172	0.0298172	0.0298172	0.0328172	0.0298172	0.0298172	0.0348172	0.0298172	0.0298172	0.0308172	0.0308172	0.0318172	0.0298172	0.0288172	0.0298172
140.667	0.215817	0.226817	0.225817	0.0438172	0.0458172	0.0488172	0.0378172	0.0428172	0.0398172	0.0358172	0.0348172	0.0368172	0.0328172	0.0328172	0.0318172	0.0318172	0.0378172	0.0338172	0.0298172	0.0308172	0.0338172	0.0278172	0.0298172	0.0298172	0.0298172	0.0298172	0.0308172	0.0308172	0.0288172	0.0288172	0.0298172	0.0298172	0.0298172	0.0328172	0.0298172	0.0298172	0.0328172	0.0298172	0.0298172	0.0338172	0.0298172	0.0298172	0.0298172	0.0298172	0.0318172	0.0298172	0.0288172	0.0298172
143.667	0.214817	0.225817	0.223817	0.0428172	0.0458172	0.0488172	0.0378172	0.0428172	0.0398172	0.0348172	0.0348172	0.0368172	0.0328172	0.0328172	0.0318172	0.0318172	0.0378172	0.0338172	0.0298172	0.0308172	0.0328172	0.0278172	0.0298172	0.0298172	0.0298172	0.0298172	0.0308172	0.0318172	0.0288172	0.0288172	0.0298172	0.0298172	0.0298172	0.0328172	0.0298172	0.0298172	0.0328172	0.0298172	0.0298172	0.0338172	0.0298172	0.0298172	0.0298172	0.0298172	0.0308172	0.0298172	0.0288172	0.0298172
146.667	0.213817	0.223817	0.222817	0.0428172	0.0448172	0.0478172	0.0378172	0.0428172	0.0398172	0.0348172	0.0348172	0.0368172	0.0328172	0.0318172	0.0318172	0.0318172	0.0378172	0.0338172	0.0298172	0.0298172	0.0328172	0.0278172	0.0298172	0.0298172	0.0298172	0.0298172	0.0308172	0.0308172	0.0288172	0.0318172	0.0298172	0.0298172	0.0298172	0.0328172	0.0298172	0.0298172	0.0328172	0.0298172	0.0298172	0.0338172	0.0298172	0.0298172	0.0298172	0.0298172	0.0318172	0.0298172	0.0288172	0.0298172
149.667	0.212817	0.223817	0.221817	0.0428172	0.0448172	0.0478172	0.0378172	0.0428172	0.0398172	0.0348172	0.0348172	0.0368172	0.0318172	0.0318172	0.0318172	0.0318172	0.0378172	0.0338172	0.0298172	0.0308172	0.0328172	0.0278172	0.0288172	0.0298172	0.0298172	0.0298172	0.0308172	0.0318172	0.0288172	0.0288172	0.0298172	0.0298172	0.0298172	0.0328172	0.0298172	0.0288172	0.0328172	0.0298172	0.0298172	0.0338172	0.0298172	0.0298172	0.0298172	0.0298172	0.0308172	0.0298172	0.0288172	0.0298172
152.667	0.211817	0.221817	0.220817	0.0428172	0.0448172	0.0478172	0.0378172	0.0428172	0.0398172	0.0348172	0.0338172	0.0368172	0.0318172	0.0318172	0.0318172	0.0308172	0.0378172	0.0328172	0.0298172	0.0298172	0.0328172	0.0278172	0.0288172	0.0298172	0.0298172	0.0298172	0.0308172	0.0318172	0.0288172	0.0298172	0.0298172	0.0298172	0.0298172	0.0328172	0.0298172	0.0288172	0.0318172	0.0298172	0.0298172	0.0338172	0.0298172	0.0298172	0.0298172	0.0298172	0.0308172	0.0298172	0.0288172	0.0298172
155.667	0.210817	0.220817	0.219817	0.0418172	0.0438172	0.0468172	0.0368172	0.0418172	0.0398172	0.0348172	0.0338172	0.0368172	0.0318172	0.0318172	0.0318172	0.0308172	0.0378172	0.0328172	0.0298172	0.0298172	0.0328172	0.0278172	0.0298172	0.0298172	0.0298172	0.0298172	0.0308172	0.0308172	0.0288172	0.0288172	0.0298172	0.0298172	0.0298172	0.0328172	0.0298172	0.0288172	0.0328172	0.0298172	0.0298172	0.0338172	0.0298172	0.0298172	0.0298172	0.0298172	0.0308172	0.0298172	0.0288172	0.0298172
158.667	0.208817	0.219817	0.218817	0.0418172	0.0438172	0.0468172	0.0378172	0.0418172	0.0398172	0.0348172	0.0338172	0.0368172	0.0318172	0.0318172	0.0318172	0.0308172	0.0378172	0.0328172	0.0298172	0.0298172	0.0328172	0.0278172	0.0288172	0.0298172	0.0298172	0.0298172	0.0308172	0.0318172	0.0288172	0.0298172	0.0298172	0.0298172	0.0298172	0.0328172	0.0298172	0.0288172	0.0318172	0.0298172	0.0308172	0.0338172	0.0298172	0.0298172	0.0298172	0.0298172	0.0308172	0.0298172	0.0288172	0.0298172
161.667	0.207817	0.217817	0.217817	0.0418172	0.0438172	0.0468172	0.0368172	0.0418172	0.0398172	0.0348172	0.0338172	0.0368172	0.0318172	0.0318172	0.0318172	0.0308172	0.0378172	0.0328172	0.0298172	0.0298172	0.0328172	0.0278172	0.0288172	0.0288172	0.0298172	0.0298172	0.0308172	0.0308172	0.0288172	0.0288172	0.0298172	0.0288172	0.0298172	0.0328172	0.0298172	0.0288172	0.0328172	0.0298172	0.0308172	0.0338172	0.0298172	0.0298172	0.0298172	0.0298172	0.0308172	0.0298172	0.0278172	0.0298172
164.667	0.206817	0.216817	0.216817	0.0418172	0.0438172	0.0458172	0.0368172	0.0418172	0.0388172	0.0348172	0.0338172	0.0368172	0.0318172	0.0318172	0.0318172	0.0308172	0.0378172	0.0328172	0.0298172	0.0298172	0.0328172	0.0278172	0.0288172	0.0298172	0.0298172	0.0298172	0.0308172	0.0308172	0.0288172	0.0288172	0.0298172	0.0298172	0.0298172	0.0328172	0.0298172	0.0288172	0.0328172	0.0298172	0.0298172	0.0338172	0.0298172	0.0298172	0.0298172	0.0298172	0.0308172	0.0298172	0.0278172	0.0298172
167.667	0.205817	0.216817	0.215817	0.0418172	0.0428172	0.0458172	0.0368172	0.0418172	0.0388172	0.0338172	0.0338172	0.0368172	0.0318172	0.0318172	0.0318172	0.0308172	0.0378172	0.0328172	0.0298172	0.0298172	0.0328172	0.0278172	0.0288172	0.0288172	0.0298172	0.0298172	0.0308172	0.0308172	0.0288172	0.0288172	0.0298172	0.0288172	0.0298172	0.0328172	0.0298172	0.0288172	0.0328172	0.0298172	0.0308172	0.0338172	0.0298172	0.0288172	0.0298172	0.0298172	0.0308172	0.0298172	0.0278172	0.0298172
170.667	0.204817	0.215817	0.214817	0.0408172	0.0428172	0.0458172	0.0368172	0.0418172	0.0388172	0.0348172	0.0338172	0.0358172	0.0318172	0.0318172	0.0318172	0.0308172	0.0378172	0.0328172	0.0298172	0.0298172	0.0328172	0.0278172	0.0288172	0.0298172	0.0298172	0.0298172	0.0308172	0.0308172	0.0288172	0.0288172	0.0298172	0.0288172	0.0298172	0.0328172	0.0298172	0.0288172	0.0318172	0.0298172	0.0298172	0.0338172	0.0298172	0.0298172	0.0298172	0.0298172	0.0308172	0.0298172	0.0278172	0.0298172
173.667	0.203817	0.213817	0.212817	0.0408172	0.0428172	0.0458172	0.0368172	0.0418172	0.0388172	0.0348172	0.0338172	0.0368172	0.0318172	0.0318172	0.0318172	0.0308172	0.0378172	0.0328172	0.0298172	0.0298172	0.0328172	0.0278172	0.0288172	0.0298172	0.0298172	0.0298172	0.0308172	0.0308172	0.0288172	0.0288172	0.0298172	0.0288172	0.0298172	0.0328172	0.0298172	0.0288172	0.0328172	0.0298172	0.0298172	0.0338172	0.0298172	0.0298172	0.0298172	0.0298172	0.0308172	0.0298172	0.0278172	0.0298172
176.667	0.203817	0.212817	0.211817	0.0408172	0.0428172	0.0448172	0.0368172	0.0418172	0.0388172	0.0338172	0.0338172	0.0368172	0.0318172	0.0318172	0.0318172	0.0308172	0.0368172	0.0328172	0.0298172	0.0298172	0.0328172	0.0278172	0.0288172	0.0288172	0.0298172	0.0298172	0.0308172	0.0308172	0.0288172	0.0288172	0.0298172	0.0288172	0.0298172	0.0318172	0.0298172	0.0288172	0.0328172	0.0298172	0.0298172	0.0338172	0.0298172	0.0288172	0.0298172	0.0298172	0.0308172	0.0298172	0.0278172	0.0298172
179.667	0.202817	0.212817	0.210817	0.0408172	0.0428172	0.0448172	0.0368172	0.0418172	0.0388172	0.0348172	0.0338172	0.0358172	0.0318172	0.0318172	0.0318172	0.0308172	0.0368172	0.0328172	0.0298172	0.0298172	0.0328172	0.0278172	0.0288172	0.0288172	0.0298172	0.0288172	0.0308172	0.0308172	0.0288172	0.0288172	0.0298172	0.0288172	0.0298172	0.0328172	0.0298172	0.0288172	0.0318172	0.0298172	0.0298172	0.0338172	0.0298172	0.0288172	0.0298172	0.0298172	0.0308172	0.0298172	0.0278172	0.0298172
182.667	0.200817	0.210817	0.209817	0.0408172	0.0418172	0.0448172	0.0368172	0.0418172	0.0388172	0.0338172	0.0338172	0.0358172	0.0318172	0.0318172	0.0318172	0.0308172	0.0378172	0.0328172	0.0298172	0.0298172	0.0328172	0.0268172	0.0288172	0.0288172	0.0298172	0.0288172	0.0308172	0.0308172	0.0288172	0.0288172	0.0298172	0.0288172	0.0298172	0.0328172	0.0298172	0.0288172	0.0318172	0.0298172	0.0298172	0.0338172	0.0298172	0.0288172	0.0298172	0.0298172	0.0308172	0.0298172	0.0278172	0.0298172

## Sheet: ORF39del_H_alvei
Time, min/Enzyme, ug	0 (PBS)	0 (PBS)	0 (PBS)	0.1	0.1	0.1	0.15	0.15	0.15	0.2	0.2	0.2	0.25	0.25	0.25	0.3	0.3	0.3	0.35	0.35	0.35	0.4	0.4	0.4	0.45	0.45	0.45	0.5	0.5	0.5	0.75	0.75	0.75	1	1	1	2	2	2	3	3	3	4	4	4	5	5	5
0	0.271081	0.273081	0.272081	0.276081	0.268081	0.270081	0.271081	0.270081	0.274081	0.270081	0.275081	0.273081	0.274081	0.271081	0.279081	0.271081	0.276081	0.270081	0.280081	0.269081	0.270081	0.271081	0.279081	0.272081	0.273081	0.279081	0.273081	0.272081	0.270081	0.271081	0.272081	0.274081	0.403081	0.274081	0.276081	0.302081	0.283081	0.275081	0.290081	0.280081	0.271081	0.284081	0.270081	0.284081	0.272081	0.271081	0.266081	0.273081
2.33333	0.274081	0.282081	0.281081	0.271081	0.277081	0.276081	0.265081	0.282081	0.281081	0.269081	0.284081	0.280081	0.276081	0.283081	0.280081	0.276081	0.272081	0.274081	0.271081	0.276081	0.271081	0.264081	0.267081	0.272081	0.267081	0.280081	0.271081	0.264081	0.270081	0.270081	0.261081	0.271081	0.450081	0.266081	0.276081	0.292081	0.244081	0.254081	0.269081	0.224081	0.232081	0.250081	0.197081	0.220081	0.229081	0.177081	0.182081	0.219081
5.33333	0.268081	0.276081	0.277081	0.266081	0.270081	0.271081	0.258081	0.275081	0.274081	0.258081	0.275081	0.271081	0.264081	0.269081	0.270081	0.258081	0.257081	0.258081	0.253081	0.258081	0.256081	0.249081	0.245081	0.249081	0.249081	0.261081	0.258081	0.243081	0.245081	0.250081	0.224081	0.233081	0.391081	0.215081	0.223081	0.242081	0.172081	0.176081	0.188081	0.143081	0.144081	0.152081	0.132081	0.140081	0.136081	0.123081	0.120081	0.131081
8.33333	0.264081	0.272081	0.271081	0.261081	0.266081	0.264081	0.251081	0.267081	0.268081	0.251081	0.266081	0.259081	0.251081	0.258081	0.254081	0.242081	0.245081	0.240081	0.235081	0.239081	0.235081	0.227081	0.226081	0.231081	0.227081	0.234081	0.232081	0.219081	0.221081	0.225081	0.192081	0.203081	0.323081	0.179081	0.188081	0.199081	0.137081	0.140081	0.147081	0.121081	0.122081	0.124081	0.118081	0.123081	0.119081	0.112081	0.110081	0.117081
11.3333	0.261081	0.268081	0.270081	0.260081	0.260081	0.258081	0.244081	0.259081	0.256081	0.241081	0.254081	0.248081	0.237081	0.245081	0.244081	0.226081	0.230081	0.227081	0.218081	0.223081	0.222081	0.209081	0.207081	0.213081	0.206081	0.213081	0.209081	0.198081	0.199081	0.200081	0.170081	0.177081	0.276081	0.154081	0.163081	0.171081	0.121081	0.127081	0.130081	0.113081	0.113081	0.114081	0.112081	0.116081	0.112081	0.107081	0.104081	0.110081
14.3333	0.260081	0.266081	0.268081	0.257081	0.254081	0.254081	0.238081	0.251081	0.251081	0.234081	0.242081	0.238081	0.223081	0.230081	0.231081	0.211081	0.214081	0.214081	0.204081	0.208081	0.208081	0.196081	0.192081	0.199081	0.189081	0.197081	0.194081	0.180081	0.181081	0.181081	0.151081	0.156081	0.247081	0.135081	0.143081	0.148081	0.116081	0.119081	0.121081	0.110081	0.107081	0.109081	0.108081	0.112081	0.108081	0.104081	0.101081	0.105081
17.3333	0.257081	0.264081	0.265081	0.252081	0.249081	0.250081	0.231081	0.243081	0.242081	0.226081	0.231081	0.229081	0.213081	0.219081	0.219081	0.200081	0.202081	0.203081	0.192081	0.196081	0.195081	0.182081	0.178081	0.185081	0.175081	0.184081	0.180081	0.165081	0.165081	0.165081	0.136081	0.141081	0.217081	0.124081	0.131081	0.135081	0.112081	0.112081	0.115081	0.105081	0.103081	0.104081	0.105081	0.108081	0.104081	0.100081	0.0970806	0.102081
20.3333	0.256081	0.261081	0.263081	0.246081	0.243081	0.245081	0.224081	0.237081	0.237081	0.219081	0.221081	0.221081	0.205081	0.210081	0.210081	0.190081	0.193081	0.191081	0.181081	0.184081	0.184081	0.169081	0.166081	0.173081	0.163081	0.171081	0.168081	0.152081	0.153081	0.152081	0.125081	0.130081	0.200081	0.116081	0.122081	0.127081	0.107081	0.106081	0.111081	0.103081	0.100081	0.101081	0.101081	0.105081	0.100081	0.0970806	0.0940806	0.0990806
23.3333	0.253081	0.258081	0.259081	0.241081	0.239081	0.239081	0.219081	0.231081	0.229081	0.213081	0.213081	0.214081	0.196081	0.201081	0.199081	0.181081	0.180081	0.183081	0.171081	0.172081	0.173081	0.157081	0.155081	0.160081	0.152081	0.158081	0.156081	0.140081	0.141081	0.141081	0.118081	0.123081	0.187081	0.110081	0.115081	0.121081	0.103081	0.103081	0.107081	0.0990806	0.0970806	0.0980806	0.0980806	0.101081	0.0970806	0.0940806	0.0910806	0.0950806
26.3333	0.249081	0.255081	0.256081	0.235081	0.234081	0.235081	0.212081	0.224081	0.222081	0.205081	0.206081	0.206081	0.188081	0.192081	0.190081	0.171081	0.171081	0.172081	0.162081	0.161081	0.161081	0.147081	0.144081	0.150081	0.142081	0.148081	0.146081	0.130081	0.132081	0.131081	0.113081	0.117081	0.178081	0.107081	0.111081	0.116081	0.101081	0.100081	0.103081	0.0960806	0.0940806	0.0950806	0.0950806	0.0980806	0.0940806	0.0920806	0.0890806	0.0930806
29.3333	0.246081	0.251081	0.253081	0.230081	0.230081	0.230081	0.207081	0.217081	0.216081	0.199081	0.197081	0.197081	0.180081	0.183081	0.181081	0.162081	0.160081	0.163081	0.154081	0.152081	0.151081	0.138081	0.135081	0.139081	0.133081	0.137081	0.136081	0.122081	0.123081	0.124081	0.108081	0.112081	0.169081	0.103081	0.107081	0.112081	0.0980806	0.0960806	0.100081	0.0930806	0.0910806	0.0920806	0.0920806	0.0950806	0.0910806	0.0890806	0.0860806	0.0890806
32.3333	0.243081	0.248081	0.250081	0.225081	0.224081	0.225081	0.202081	0.210081	0.208081	0.191081	0.190081	0.190081	0.172081	0.173081	0.173081	0.153081	0.152081	0.153081	0.147081	0.142081	0.142081	0.129081	0.127081	0.131081	0.125081	0.129081	0.127081	0.115081	0.117081	0.117081	0.104081	0.108081	0.164081	0.100081	0.104081	0.108081	0.0950806	0.0940806	0.0970806	0.0910806	0.0890806	0.0900806	0.0890806	0.0920806	0.0880806	0.0860806	0.0830806	0.0860806
35.3333	0.240081	0.245081	0.246081	0.220081	0.219081	0.221081	0.195081	0.203081	0.202081	0.183081	0.182081	0.183081	0.164081	0.164081	0.164081	0.145081	0.143081	0.145081	0.139081	0.134081	0.134081	0.123081	0.120081	0.123081	0.118081	0.122081	0.120081	0.110081	0.111081	0.110081	0.100081	0.104081	0.159081	0.0970806	0.101081	0.105081	0.0940806	0.0910806	0.0940806	0.0880806	0.0860806	0.0870806	0.0860806	0.0890806	0.0850806	0.0830806	0.0800806	0.0830806
38.3333	0.237081	0.242081	0.243081	0.215081	0.214081	0.216081	0.189081	0.197081	0.197081	0.175081	0.175081	0.174081	0.156081	0.155081	0.157081	0.137081	0.134081	0.137081	0.131081	0.128081	0.127081	0.117081	0.115081	0.118081	0.113081	0.116081	0.113081	0.106081	0.106081	0.106081	0.0970806	0.101081	0.156081	0.0950806	0.0980806	0.102081	0.0900806	0.0890806	0.0910806	0.0850806	0.0830806	0.0840806	0.0840806	0.0860806	0.0820806	0.0810806	0.0770806	0.0800806
41.3333	0.235081	0.239081	0.240081	0.211081	0.209081	0.212081	0.184081	0.191081	0.190081	0.167081	0.168081	0.168081	0.148081	0.147081	0.149081	0.130081	0.128081	0.130081	0.124081	0.121081	0.121081	0.111081	0.110081	0.112081	0.107081	0.111081	0.108081	0.102081	0.102081	0.102081	0.0940806	0.0980806	0.152081	0.0920806	0.0950806	0.0990806	0.0880806	0.0860806	0.0890806	0.0830806	0.0800806	0.0810806	0.0810806	0.0830806	0.0790806	0.0780806	0.0750806	0.0780806
44.3333	0.232081	0.236081	0.237081	0.207081	0.205081	0.207081	0.179081	0.185081	0.184081	0.160081	0.162081	0.162081	0.141081	0.139081	0.142081	0.124081	0.122081	0.123081	0.118081	0.116081	0.115081	0.107081	0.106081	0.108081	0.103081	0.107081	0.103081	0.0990806	0.0990806	0.0980806	0.0910806	0.0950806	0.148081	0.0890806	0.0920806	0.0960806	0.0850806	0.0840806	0.0860806	0.0810806	0.0780806	0.0790806	0.0790806	0.0810806	0.0770806	0.0760806	0.0730806	0.0760806
47.3333	0.229081	0.233081	0.234081	0.202081	0.200081	0.203081	0.173081	0.179081	0.178081	0.153081	0.155081	0.155081	0.134081	0.133081	0.134081	0.118081	0.117081	0.117081	0.113081	0.111081	0.111081	0.102081	0.102081	0.104081	0.0990806	0.102081	0.0990806	0.0960806	0.0960806	0.0950806	0.0890806	0.0930806	0.145081	0.0870806	0.0900806	0.0930806	0.0830806	0.0820806	0.0840806	0.0780806	0.0760806	0.0760806	0.0760806	0.0780806	0.0750806	0.0730806	0.0700806	0.0730806
50.3333	0.226081	0.230081	0.231081	0.198081	0.195081	0.199081	0.166081	0.174081	0.173081	0.145081	0.150081	0.149081	0.128081	0.127081	0.128081	0.114081	0.112081	0.112081	0.108081	0.106081	0.107081	0.100081	0.0980806	0.100081	0.0960806	0.0990806	0.0960806	0.0930806	0.0930806	0.0920806	0.0870806	0.0900806	0.141081	0.0840806	0.0870806	0.0900806	0.0800806	0.0790806	0.0810806	0.0760806	0.0740806	0.0740806	0.0740806	0.0760806	0.0730806	0.0710806	0.0680806	0.0710806
53.3333	0.223081	0.227081	0.228081	0.194081	0.191081	0.194081	0.161081	0.168081	0.167081	0.140081	0.142081	0.142081	0.122081	0.122081	0.122081	0.109081	0.107081	0.108081	0.104081	0.103081	0.103081	0.0960806	0.0960806	0.0970806	0.0920806	0.0950806	0.0920806	0.0900806	0.0900806	0.0890806	0.0840806	0.0880806	0.138081	0.0820806	0.0850806	0.0880806	0.0780806	0.0770806	0.0790806	0.0740806	0.0720806	0.0720806	0.0720806	0.0740806	0.0710806	0.0690806	0.0660806	0.0680806
56.3333	0.220081	0.224081	0.226081	0.190081	0.186081	0.190081	0.156081	0.162081	0.161081	0.134081	0.136081	0.137081	0.117081	0.117081	0.117081	0.104081	0.104081	0.104081	0.100081	0.0990806	0.0990806	0.0930806	0.0920806	0.0940806	0.0900806	0.0920806	0.0890806	0.0870806	0.0870806	0.0860806	0.0820806	0.0850806	0.135081	0.0800806	0.0820806	0.0850806	0.0750806	0.0750806	0.0760806	0.0720806	0.0700806	0.0700806	0.0700806	0.0710806	0.0680806	0.0670806	0.0640806	0.0660806
59.3333	0.218081	0.221081	0.223081	0.187081	0.182081	0.186081	0.151081	0.157081	0.156081	0.128081	0.132081	0.131081	0.113081	0.113081	0.113081	0.101081	0.100081	0.101081	0.0970806	0.0960806	0.0960806	0.0900806	0.0900806	0.0910806	0.0860806	0.0900806	0.0860806	0.0850806	0.0850806	0.0840806	0.0800806	0.0830806	0.132081	0.0780806	0.0800806	0.0830806	0.0730806	0.0730806	0.0750806	0.0700806	0.0680806	0.0680806	0.0680806	0.0700806	0.0670806	0.0650806	0.0630806	0.0650806
62.3333	0.215081	0.219081	0.220081	0.183081	0.178081	0.181081	0.145081	0.151081	0.151081	0.123081	0.127081	0.126081	0.108081	0.108081	0.109081	0.0980806	0.0970806	0.0970806	0.0940806	0.0940806	0.0930806	0.0880806	0.0880806	0.0890806	0.0840806	0.0870806	0.0830806	0.0820806	0.0820806	0.0810806	0.0770806	0.0810806	0.129081	0.0750806	0.0780806	0.0810806	0.0720806	0.0710806	0.0720806	0.0680806	0.0660806	0.0670806	0.0660806	0.0680806	0.0650806	0.0630806	0.0610806	0.0630806
65.3333	0.212081	0.216081	0.217081	0.179081	0.173081	0.177081	0.140081	0.146081	0.145081	0.118081	0.122081	0.121081	0.104081	0.104081	0.105081	0.0950806	0.0940806	0.0940806	0.0910806	0.0910806	0.0900806	0.0850806	0.0850806	0.0870806	0.0810806	0.0840806	0.0810806	0.0800806	0.0800806	0.0790806	0.0750806	0.0790806	0.126081	0.0740806	0.0750806	0.0780806	0.0700806	0.0690806	0.0700806	0.0660806	0.0640806	0.0650806	0.0650806	0.0660806	0.0630806	0.0620806	0.0590806	0.0620806
68.3333	0.210081	0.213081	0.215081	0.174081	0.169081	0.173081	0.136081	0.141081	0.141081	0.114081	0.118081	0.117081	0.101081	0.101081	0.101081	0.0920806	0.0910806	0.0910806	0.0880806	0.0880806	0.0870806	0.0830806	0.0830806	0.0840806	0.0790806	0.0820806	0.0780806	0.0780806	0.0780806	0.0760806	0.0730806	0.0770806	0.124081	0.0720806	0.0730806	0.0760806	0.0680806	0.0670806	0.0690806	0.0650806	0.0630806	0.0630806	0.0630806	0.0650806	0.0620806	0.0600806	0.0580806	0.0600806
71.3333	0.207081	0.210081	0.212081	0.171081	0.165081	0.169081	0.132081	0.136081	0.136081	0.110081	0.113081	0.113081	0.0980806	0.0970806	0.0970806	0.0890806	0.0880806	0.0880806	0.0860806	0.0850806	0.0850806	0.0800806	0.0810806	0.0820806	0.0770806	0.0790806	0.0760806	0.0760806	0.0760806	0.0740806	0.0710806	0.0750806	0.121081	0.0700806	0.0720806	0.0740806	0.0670806	0.0660806	0.0670806	0.0630806	0.0610806	0.0620806	0.0620806	0.0630806	0.0600806	0.0590806	0.0560806	0.0580806
74.3333	0.205081	0.207081	0.209081	0.167081	0.161081	0.165081	0.127081	0.132081	0.131081	0.106081	0.108081	0.108081	0.0940806	0.0950806	0.0940806	0.0860806	0.0860806	0.0860806	0.0830806	0.0830806	0.0820806	0.0780806	0.0780806	0.0800806	0.0750806	0.0770806	0.0740806	0.0740806	0.0740806	0.0720806	0.0700806	0.0740806	0.119081	0.0680806	0.0700806	0.0720806	0.0650806	0.0640806	0.0650806	0.0620806	0.0600806	0.0600806	0.0600806	0.0620806	0.0590806	0.0580806	0.0550806	0.0570806
77.3333	0.202081	0.205081	0.207081	0.164081	0.158081	0.161081	0.123081	0.127081	0.127081	0.103081	0.105081	0.105081	0.0920806	0.0920806	0.0910806	0.0840806	0.0830806	0.0830806	0.0810806	0.0810806	0.0800806	0.0760806	0.0760806	0.0770806	0.0730806	0.0750806	0.0720806	0.0720806	0.0720806	0.0700806	0.0680806	0.0720806	0.117081	0.0670806	0.0680806	0.0700806	0.0640806	0.0630806	0.0640806	0.0600806	0.0580806	0.0590806	0.0590806	0.0600806	0.0580806	0.0560806	0.0540806	0.0560806
80.3333	0.200081	0.202081	0.204081	0.160081	0.153081	0.157081	0.119081	0.123081	0.122081	0.0990806	0.102081	0.101081	0.0890806	0.0890806	0.0880806	0.0820806	0.0810806	0.0810806	0.0790806	0.0790806	0.0780806	0.0740806	0.0740806	0.0760806	0.0710806	0.0730806	0.0700806	0.0700806	0.0700806	0.0680806	0.0660806	0.0700806	0.115081	0.0650806	0.0660806	0.0680806	0.0620806	0.0620806	0.0630806	0.0590806	0.0570806	0.0580806	0.0580806	0.0590806	0.0570806	0.0550806	0.0530806	0.0550806
83.3333	0.197081	0.199081	0.202081	0.156081	0.150081	0.153081	0.115081	0.119081	0.118081	0.0960806	0.0980806	0.0980806	0.0870806	0.0870806	0.0860806	0.0800806	0.0790806	0.0790806	0.0770806	0.0770806	0.0760806	0.0720806	0.0730806	0.0740806	0.0690806	0.0710806	0.0680806	0.0680806	0.0680806	0.0660806	0.0650806	0.0690806	0.113081	0.0630806	0.0650806	0.0670806	0.0610806	0.0600806	0.0610806	0.0580806	0.0560806	0.0560806	0.0570806	0.0580806	0.0560806	0.0540806	0.0520806	0.0540806
86.3333	0.195081	0.197081	0.199081	0.153081	0.146081	0.150081	0.111081	0.115081	0.114081	0.0930806	0.0950806	0.0950806	0.0840806	0.0840806	0.0840806	0.0770806	0.0770806	0.0770806	0.0750806	0.0750806	0.0750806	0.0710806	0.0710806	0.0720806	0.0670806	0.0690806	0.0660806	0.0670806	0.0660806	0.0650806	0.0630806	0.0680806	0.111081	0.0620806	0.0630806	0.0650806	0.0600806	0.0590806	0.0600806	0.0570806	0.0550806	0.0550806	0.0560806	0.0570806	0.0550806	0.0530806	0.0510806	0.0530806
89.3333	0.192081	0.194081	0.197081	0.149081	0.142081	0.146081	0.108081	0.110081	0.111081	0.0910806	0.0920806	0.0920806	0.0820806	0.0820806	0.0820806	0.0760806	0.0760806	0.0750806	0.0730806	0.0730806	0.0730806	0.0690806	0.0690806	0.0700806	0.0650806	0.0670806	0.0640806	0.0650806	0.0650806	0.0630806	0.0620806	0.0660806	0.109081	0.0610806	0.0620806	0.0640806	0.0590806	0.0580806	0.0590806	0.0560806	0.0540806	0.0550806	0.0550806	0.0560806	0.0540806	0.0520806	0.0500806	0.0520806
92.3333	0.190081	0.192081	0.194081	0.146081	0.139081	0.142081	0.104081	0.107081	0.107081	0.0880806	0.0890806	0.0890806	0.0800806	0.0800806	0.0800806	0.0740806	0.0740806	0.0730806	0.0710806	0.0720806	0.0710806	0.0670806	0.0670806	0.0680806	0.0640806	0.0650806	0.0630806	0.0630806	0.0630806	0.0610806	0.0610806	0.0650806	0.107081	0.0600806	0.0600806	0.0630806	0.0580806	0.0570806	0.0580806	0.0550806	0.0530806	0.0530806	0.0540806	0.0550806	0.0530806	0.0520806	0.0500806	0.0510806
95.3333	0.187081	0.189081	0.192081	0.142081	0.135081	0.139081	0.101081	0.103081	0.103081	0.0850806	0.0860806	0.0870806	0.0780806	0.0780806	0.0780806	0.0720806	0.0720806	0.0720806	0.0700806	0.0700806	0.0700806	0.0660806	0.0660806	0.0670806	0.0620806	0.0640806	0.0610806	0.0620806	0.0620806	0.0600806	0.0600806	0.0640806	0.105081	0.0590806	0.0590806	0.0610806	0.0570806	0.0560806	0.0570806	0.0540806	0.0520806	0.0530806	0.0530806	0.0540806	0.0520806	0.0510806	0.0490806	0.0500806
98.3333	0.185081	0.187081	0.189081	0.139081	0.131081	0.135081	0.0980806	0.100081	0.100081	0.0830806	0.0840806	0.0840806	0.0760806	0.0760806	0.0760806	0.0700806	0.0710806	0.0700806	0.0680806	0.0680806	0.0680806	0.0640806	0.0650806	0.0660806	0.0610806	0.0630806	0.0590806	0.0610806	0.0600806	0.0590806	0.0580806	0.0630806	0.104081	0.0580806	0.0580806	0.0600806	0.0560806	0.0550806	0.0560806	0.0530806	0.0520806	0.0520806	0.0520806	0.0540806	0.0510806	0.0500806	0.0480806	0.0490806
101.333	0.183081	0.185081	0.187081	0.135081	0.128081	0.131081	0.0950806	0.0980806	0.0970806	0.0810806	0.0820806	0.0820806	0.0750806	0.0740806	0.0740806	0.0680806	0.0690806	0.0690806	0.0660806	0.0670806	0.0660806	0.0630806	0.0630806	0.0640806	0.0600806	0.0610806	0.0580806	0.0590806	0.0590806	0.0570806	0.0570806	0.0620806	0.103081	0.0570806	0.0570806	0.0590806	0.0550806	0.0540806	0.0550806	0.0520806	0.0510806	0.0510806	0.0510806	0.0530806	0.0500806	0.0500806	0.0470806	0.0490806
104.333	0.180081	0.182081	0.184081	0.133081	0.125081	0.128081	0.0920806	0.0950806	0.0940806	0.0790806	0.0800806	0.0800806	0.0730806	0.0730806	0.0720806	0.0670806	0.0670806	0.0670806	0.0650806	0.0650806	0.0650806	0.0620806	0.0620806	0.0630806	0.0580806	0.0600806	0.0570806	0.0580806	0.0580806	0.0560806	0.0560806	0.0610806	0.101081	0.0560806	0.0560806	0.0580806	0.0540806	0.0530806	0.0540806	0.0520806	0.0500806	0.0510806	0.0510806	0.0520806	0.0500806	0.0490806	0.0470806	0.0480806
107.333	0.178081	0.180081	0.182081	0.130081	0.121081	0.125081	0.0890806	0.0910806	0.0920806	0.0770806	0.0780806	0.0780806	0.0710806	0.0710806	0.0710806	0.0660806	0.0660806	0.0660806	0.0640806	0.0640806	0.0640806	0.0600806	0.0610806	0.0610806	0.0570806	0.0590806	0.0560806	0.0570806	0.0560806	0.0550806	0.0550806	0.0600806	0.100081	0.0550806	0.0550806	0.0570806	0.0540806	0.0530806	0.0540806	0.0510806	0.0500806	0.0500806	0.0500806	0.0510806	0.0490806	0.0480806	0.0460806	0.0480806
110.333	0.176081	0.178081	0.180081	0.126081	0.118081	0.122081	0.0860806	0.0890806	0.0890806	0.0750806	0.0760806	0.0760806	0.0700806	0.0700806	0.0690806	0.0640806	0.0640806	0.0640806	0.0620806	0.0630806	0.0630806	0.0590806	0.0590806	0.0600806	0.0560806	0.0570806	0.0550806	0.0560806	0.0550806	0.0540806	0.0540806	0.0590806	0.0990806	0.0540806	0.0540806	0.0560806	0.0530806	0.0520806	0.0530806	0.0500806	0.0490806	0.0490806	0.0490806	0.0510806	0.0490806	0.0480806	0.0460806	0.0470806
113.333	0.174081	0.176081	0.178081	0.123081	0.115081	0.119081	0.0840806	0.0860806	0.0870806	0.0740806	0.0740806	0.0750806	0.0680806	0.0680806	0.0680806	0.0630806	0.0630806	0.0630806	0.0610806	0.0620806	0.0620806	0.0580806	0.0580806	0.0590806	0.0550806	0.0560806	0.0530806	0.0550806	0.0540806	0.0530806	0.0530806	0.0580806	0.0980806	0.0530806	0.0540806	0.0560806	0.0520806	0.0510806	0.0520806	0.0500806	0.0480806	0.0490806	0.0490806	0.0500806	0.0480806	0.0470806	0.0450806	0.0460806
116.333	0.172081	0.173081	0.176081	0.120081	0.113081	0.116081	0.0820806	0.0840806	0.0840806	0.0730806	0.0720806	0.0730806	0.0670806	0.0670806	0.0660806	0.0610806	0.0620806	0.0620806	0.0600806	0.0610806	0.0600806	0.0570806	0.0570806	0.0580806	0.0540806	0.0550806	0.0520806	0.0540806	0.0540806	0.0520806	0.0530806	0.0570806	0.0970806	0.0520806	0.0530806	0.0550806	0.0510806	0.0510806	0.0510806	0.0490806	0.0480806	0.0480806	0.0480806	0.0490806	0.0470806	0.0470806	0.0450806	0.0460806
119.333	0.170081	0.171081	0.174081	0.118081	0.110081	0.113081	0.0800806	0.0820806	0.0820806	0.0710806	0.0710806	0.0720806	0.0660806	0.0660806	0.0650806	0.0600806	0.0610806	0.0610806	0.0590806	0.0600806	0.0590806	0.0560806	0.0560806	0.0570806	0.0530806	0.0540806	0.0520806	0.0530806	0.0520806	0.0510806	0.0520806	0.0560806	0.0960806	0.0520806	0.0520806	0.0540806	0.0510806	0.0500806	0.0510806	0.0480806	0.0470806	0.0480806	0.0480806	0.0490806	0.0470806	0.0460806	0.0440806	0.0450806
122.333	0.168081	0.169081	0.172081	0.115081	0.107081	0.110081	0.0780806	0.0800806	0.0800806	0.0700806	0.0690806	0.0700806	0.0640806	0.0640806	0.0640806	0.0590806	0.0600806	0.0600806	0.0580806	0.0580806	0.0590806	0.0550806	0.0560806	0.0560806	0.0520806	0.0530806	0.0510806	0.0520806	0.0520806	0.0510806	0.0510806	0.0560806	0.0950806	0.0510806	0.0510806	0.0540806	0.0500806	0.0490806	0.0500806	0.0480806	0.0470806	0.0470806	0.0470806	0.0480806	0.0470806	0.0460806	0.0430806	0.0450806
125.333	0.166081	0.167081	0.170081	0.112081	0.104081	0.107081	0.0760806	0.0780806	0.0780806	0.0680806	0.0680806	0.0690806	0.0630806	0.0630806	0.0630806	0.0580806	0.0590806	0.0590806	0.0570806	0.0580806	0.0570806	0.0540806	0.0550806	0.0550806	0.0510806	0.0520806	0.0500806	0.0520806	0.0510806	0.0500806	0.0500806	0.0550806	0.0940806	0.0500806	0.0510806	0.0530806	0.0500806	0.0490806	0.0500806	0.0470806	0.0460806	0.0470806	0.0470806	0.0480806	0.0460806	0.0450806	0.0430806	0.0450806
128.333	0.164081	0.165081	0.168081	0.109081	0.102081	0.105081	0.0740806	0.0760806	0.0770806	0.0670806	0.0670806	0.0670806	0.0620806	0.0620806	0.0620806	0.0570806	0.0580806	0.0580806	0.0560806	0.0570806	0.0560806	0.0530806	0.0540806	0.0540806	0.0510806	0.0510806	0.0490806	0.0510806	0.0500806	0.0490806	0.0500806	0.0540806	0.0940806	0.0500806	0.0500806	0.0520806	0.0490806	0.0480806	0.0490806	0.0470806	0.0460806	0.0460806	0.0460806	0.0480806	0.0460806	0.0450806	0.0430806	0.0440806
131.333	0.162081	0.163081	0.166081	0.107081	0.0990806	0.102081	0.0730806	0.0750806	0.0750806	0.0660806	0.0650806	0.0660806	0.0610806	0.0610806	0.0610806	0.0560806	0.0570806	0.0570806	0.0550806	0.0560806	0.0560806	0.0520806	0.0530806	0.0530806	0.0500806	0.0510806	0.0480806	0.0500806	0.0490806	0.0480806	0.0490806	0.0540806	0.0930806	0.0490806	0.0500806	0.0520806	0.0490806	0.0480806	0.0490806	0.0460806	0.0450806	0.0460806	0.0460806	0.0470806	0.0450806	0.0440806	0.0420806	0.0440806
134.333	0.160081	0.161081	0.164081	0.105081	0.0970806	0.100081	0.0710806	0.0730806	0.0730806	0.0650806	0.0640806	0.0650806	0.0600806	0.0600806	0.0600806	0.0560806	0.0560806	0.0560806	0.0540806	0.0550806	0.0550806	0.0520806	0.0520806	0.0530806	0.0490806	0.0500806	0.0480806	0.0500806	0.0490806	0.0480806	0.0490806	0.0530806	0.0930806	0.0490806	0.0490806	0.0510806	0.0480806	0.0480806	0.0480806	0.0460806	0.0450806	0.0460806	0.0460806	0.0470806	0.0450806	0.0440806	0.0420806	0.0430806
137.333	0.158081	0.160081	0.162081	0.102081	0.0950806	0.0980806	0.0700806	0.0720806	0.0720806	0.0640806	0.0630806	0.0640806	0.0590806	0.0590806	0.0590806	0.0550806	0.0560806	0.0550806	0.0530806	0.0540806	0.0540806	0.0510806	0.0520806	0.0520806	0.0490806	0.0490806	0.0470806	0.0490806	0.0480806	0.0470806	0.0480806	0.0530806	0.0920806	0.0480806	0.0480806	0.0510806	0.0480806	0.0470806	0.0480806	0.0450806	0.0450806	0.0450806	0.0450806	0.0470806	0.0440806	0.0440806	0.0420806	0.0430806
140.333	0.156081	0.158081	0.160081	0.100081	0.0930806	0.0950806	0.0680806	0.0700806	0.0700806	0.0630806	0.0620806	0.0630806	0.0580806	0.0580806	0.0580806	0.0540806	0.0550806	0.0550806	0.0530806	0.0530806	0.0530806	0.0500806	0.0510806	0.0520806	0.0480806	0.0490806	0.0470806	0.0480806	0.0480806	0.0470806	0.0480806	0.0520806	0.0920806	0.0480806	0.0480806	0.0500806	0.0470806	0.0470806	0.0470806	0.0450806	0.0440806	0.0450806	0.0450806	0.0460806	0.0440806	0.0430806	0.0420806	0.0430806
143.333	0.154081	0.156081	0.158081	0.0980806	0.0910806	0.0930806	0.0670806	0.0690806	0.0690806	0.0620806	0.0610806	0.0620806	0.0570806	0.0570806	0.0570806	0.0530806	0.0540806	0.0540806	0.0520806	0.0530806	0.0530806	0.0500806	0.0500806	0.0510806	0.0470806	0.0480806	0.0460806	0.0480806	0.0470806	0.0460806	0.0470806	0.0520806	0.0910806	0.0470806	0.0480806	0.0500806	0.0470806	0.0460806	0.0470806	0.0450806	0.0440806	0.0450806	0.0440806	0.0460806	0.0440806	0.0430806	0.0410806	0.0430806
146.333	0.153081	0.154081	0.157081	0.0960806	0.0890806	0.0910806	0.0660806	0.0680806	0.0680806	0.0620806	0.0600806	0.0610806	0.0560806	0.0570806	0.0560806	0.0520806	0.0540806	0.0530806	0.0510806	0.0520806	0.0520806	0.0490806	0.0500806	0.0500806	0.0470806	0.0470806	0.0460806	0.0480806	0.0470806	0.0460806	0.0470806	0.0510806	0.0910806	0.0470806	0.0470806	0.0490806	0.0460806	0.0460806	0.0470806	0.0450806	0.0430806	0.0440806	0.0440806	0.0450806	0.0430806	0.0430806	0.0410806	0.0420806
149.333	0.152081	0.153081	0.155081	0.0940806	0.0870806	0.0890806	0.0650806	0.0670806	0.0670806	0.0610806	0.0590806	0.0600806	0.0550806	0.0560806	0.0560806	0.0520806	0.0530806	0.0530806	0.0510806	0.0520806	0.0510806	0.0480806	0.0490806	0.0500806	0.0460806	0.0470806	0.0450806	0.0470806	0.0460806	0.0450806	0.0460806	0.0510806	0.0900806	0.0460806	0.0470806	0.0490806	0.0460806	0.0460806	0.0460806	0.0440806	0.0430806	0.0450806	0.0440806	0.0450806	0.0430806	0.0430806	0.0410806	0.0420806
152.333	0.150081	0.151081	0.154081	0.0920806	0.0850806	0.0870806	0.0640806	0.0650806	0.0650806	0.0600806	0.0580806	0.0590806	0.0550806	0.0550806	0.0550806	0.0510806	0.0520806	0.0520806	0.0500806	0.0510806	0.0510806	0.0480806	0.0490806	0.0490806	0.0460806	0.0460806	0.0450806	0.0470806	0.0460806	0.0450806	0.0460806	0.0510806	0.0900806	0.0460806	0.0460806	0.0490806	0.0460806	0.0450806	0.0460806	0.0440806	0.0430806	0.0440806	0.0430806	0.0450806	0.0430806	0.0420806	0.0410806	0.0420806
155.333	0.148081	0.150081	0.152081	0.0900806	0.0830806	0.0860806	0.0630806	0.0640806	0.0640806	0.0590806	0.0570806	0.0580806	0.0540806	0.0550806	0.0540806	0.0500806	0.0520806	0.0510806	0.0500806	0.0500806	0.0500806	0.0480806	0.0480806	0.0480806	0.0460806	0.0460806	0.0440806	0.0460806	0.0450806	0.0440806	0.0450806	0.0500806	0.0890806	0.0460806	0.0460806	0.0480806	0.0460806	0.0450806	0.0460806	0.0440806	0.0430806	0.0430806	0.0430806	0.0440806	0.0430806	0.0420806	0.0400806	0.0410806
158.333	0.147081	0.148081	0.150081	0.0880806	0.0810806	0.0840806	0.0620806	0.0630806	0.0630806	0.0580806	0.0560806	0.0570806	0.0530806	0.0540806	0.0530806	0.0500806	0.0510806	0.0510806	0.0490806	0.0500806	0.0500806	0.0470806	0.0480806	0.0480806	0.0450806	0.0460806	0.0440806	0.0460806	0.0450806	0.0440806	0.0450806	0.0500806	0.0890806	0.0450806	0.0460806	0.0480806	0.0450806	0.0450806	0.0460806	0.0430806	0.0430806	0.0440806	0.0430806	0.0440806	0.0430806	0.0420806	0.0400806	0.0410806
161.333	0.145081	0.147081	0.149081	0.0870806	0.0800806	0.0820806	0.0610806	0.0620806	0.0620806	0.0580806	0.0560806	0.0570806	0.0530806	0.0530806	0.0530806	0.0490806	0.0510806	0.0500806	0.0490806	0.0490806	0.0490806	0.0470806	0.0480806	0.0470806	0.0450806	0.0450806	0.0430806	0.0450806	0.0440806	0.0440806	0.0450806	0.0500806	0.0880806	0.0450806	0.0450806	0.0470806	0.0450806	0.0440806	0.0450806	0.0430806	0.0420806	0.0430806	0.0430806	0.0440806	0.0420806	0.0420806	0.0400806	0.0410806
164.333	0.144081	0.145081	0.147081	0.0850806	0.0780806	0.0810806	0.0600806	0.0610806	0.0620806	0.0570806	0.0550806	0.0560806	0.0520806	0.0520806	0.0520806	0.0490806	0.0500806	0.0500806	0.0480806	0.0490806	0.0490806	0.0460806	0.0470806	0.0470806	0.0440806	0.0450806	0.0430806	0.0450806	0.0440806	0.0430806	0.0440806	0.0490806	0.0880806	0.0450806	0.0450806	0.0470806	0.0450806	0.0440806	0.0450806	0.0430806	0.0420806	0.0430806	0.0420806	0.0440806	0.0420806	0.0420806	0.0400806	0.0410806
167.333	0.143081	0.144081	0.146081	0.0830806	0.0770806	0.0790806	0.0590806	0.0600806	0.0610806	0.0560806	0.0540806	0.0550806	0.0510806	0.0520806	0.0510806	0.0490806	0.0500806	0.0490806	0.0480806	0.0490806	0.0490806	0.0460806	0.0470806	0.0470806	0.0440806	0.0440806	0.0430806	0.0450806	0.0440806	0.0430806	0.0440806	0.0490806	0.0870806	0.0440806	0.0450806	0.0470806	0.0440806	0.0440806	0.0450806	0.0430806	0.0420806	0.0430806	0.0420806	0.0440806	0.0420806	0.0410806	0.0390806	0.0400806
170.333	0.141081	0.142081	0.145081	0.0820806	0.0750806	0.0780806	0.0580806	0.0590806	0.0600806	0.0560806	0.0540806	0.0540806	0.0510806	0.0510806	0.0510806	0.0480806	0.0490806	0.0490806	0.0480806	0.0480806	0.0480806	0.0460806	0.0470806	0.0460806	0.0430806	0.0440806	0.0420806	0.0440806	0.0440806	0.0430806	0.0440806	0.0490806	0.0870806	0.0440806	0.0440806	0.0470806	0.0440806	0.0440806	0.0450806	0.0430806	0.0420806	0.0420806	0.0420806	0.0430806	0.0420806	0.0410806	0.0390806	0.0400806
173.333	0.140081	0.141081	0.143081	0.0810806	0.0740806	0.0760806	0.0570806	0.0590806	0.0590806	0.0550806	0.0530806	0.0540806	0.0510806	0.0510806	0.0500806	0.0480806	0.0490806	0.0480806	0.0470806	0.0480806	0.0480806	0.0450806	0.0460806	0.0460806	0.0430806	0.0440806	0.0420806	0.0440806	0.0430806	0.0420806	0.0440806	0.0490806	0.0870806	0.0440806	0.0440806	0.0460806	0.0440806	0.0430806	0.0440806	0.0420806	0.0410806	0.0420806	0.0420806	0.0430806	0.0420806	0.0410806	0.0390806	0.0400806
176.333	0.139081	0.140081	0.142081	0.0790806	0.0730806	0.0750806	0.0570806	0.0580806	0.0580806	0.0540806	0.0530806	0.0530806	0.0500806	0.0500806	0.0500806	0.0470806	0.0480806	0.0480806	0.0470806	0.0470806	0.0470806	0.0450806	0.0460806	0.0460806	0.0430806	0.0430806	0.0420806	0.0440806	0.0430806	0.0420806	0.0440806	0.0490806	0.0870806	0.0440806	0.0440806	0.0460806	0.0430806	0.0430806	0.0440806	0.0420806	0.0410806	0.0420806	0.0420806	0.0430806	0.0420806	0.0410806	0.0390806	0.0400806
179.333	0.137081	0.138081	0.141081	0.0780806	0.0710806	0.0740806	0.0560806	0.0570806	0.0580806	0.0540806	0.0520806	0.0530806	0.0500806	0.0500806	0.0500806	0.0470806	0.0480806	0.0480806	0.0470806	0.0470806	0.0470806	0.0450806	0.0460806	0.0450806	0.0430806	0.0430806	0.0420806	0.0440806	0.0430806	0.0420806	0.0430806	0.0480806	0.0860806	0.0440806	0.0440806	0.0460806	0.0430806	0.0430806	0.0440806	0.0420806	0.0410806	0.0420806	0.0410806	0.0430806	0.0410806	0.0410806	0.0390806	0.0400806
182.333	0.136081	0.137081	0.139081	0.0770806	0.0700806	0.0720806	0.0560806	0.0560806	0.0570806	0.0530806	0.0520806	0.0520806	0.0490806	0.0490806	0.0490806	0.0470806	0.0480806	0.0470806	0.0460806	0.0470806	0.0470806	0.0440806	0.0450806	0.0450806	0.0430806	0.0430806	0.0410806	0.0430806	0.0430806	0.0410806	0.0430806	0.0480806	0.0860806	0.0430806	0.0430806	0.0460806	0.0430806	0.0430806	0.0440806	0.0420806	0.0410806	0.0420806	0.0410806	0.0420806	0.0410806	0.0410806	0.0380806	0.0400806
